# Supplementary material for: Correlations and forecast of death tolls in the Syrian conflict
Source: Sci Rep. 2017 Nov 16;7:15737. doi: 10.1038/s41598-017-15945-x (PMC5691154; doi:10.1038/s41598-017-15945-x)
Supplement: Supplementary file 2 — Dataset 2 [file 41598_2017_15945_MOESM2_ESM.csv]

0.000000000000000000e+00	1.500000000000000000e+02
1.000000000000000000e+00	1.360000000000000000e+02
2.000000000000000000e+00	1.440000000000000000e+02
3.000000000000000000e+00	1.630000000000000000e+02
4.000000000000000000e+00	1.670000000000000000e+02
5.000000000000000000e+00	1.890000000000000000e+02
6.000000000000000000e+00	1.580000000000000000e+02
7.000000000000000000e+00	1.970000000000000000e+02
8.000000000000000000e+00	1.830000000000000000e+02
9.000000000000000000e+00	1.470000000000000000e+02
1.000000000000000000e+01	1.600000000000000000e+02
1.100000000000000000e+01	1.750000000000000000e+02
1.200000000000000000e+01	1.740000000000000000e+02
1.300000000000000000e+01	1.830000000000000000e+02
1.400000000000000000e+01	1.500000000000000000e+02
1.500000000000000000e+01	1.710000000000000000e+02
1.600000000000000000e+01	1.380000000000000000e+02
1.700000000000000000e+01	1.530000000000000000e+02
1.800000000000000000e+01	1.550000000000000000e+02
1.900000000000000000e+01	1.610000000000000000e+02
2.000000000000000000e+01	1.500000000000000000e+02
2.100000000000000000e+01	1.370000000000000000e+02
2.200000000000000000e+01	1.640000000000000000e+02
2.300000000000000000e+01	1.420000000000000000e+02
2.400000000000000000e+01	1.820000000000000000e+02
2.500000000000000000e+01	1.690000000000000000e+02
2.600000000000000000e+01	1.470000000000000000e+02
2.700000000000000000e+01	1.730000000000000000e+02
2.800000000000000000e+01	1.540000000000000000e+02
2.900000000000000000e+01	1.620000000000000000e+02
3.000000000000000000e+01	1.350000000000000000e+02
3.100000000000000000e+01	1.380000000000000000e+02
3.200000000000000000e+01	1.420000000000000000e+02
3.300000000000000000e+01	1.550000000000000000e+02
3.400000000000000000e+01	1.780000000000000000e+02
3.500000000000000000e+01	1.660000000000000000e+02
3.600000000000000000e+01	1.520000000000000000e+02
3.700000000000000000e+01	1.370000000000000000e+02
3.800000000000000000e+01	1.470000000000000000e+02
3.900000000000000000e+01	1.560000000000000000e+02
4.000000000000000000e+01	1.200000000000000000e+02
4.100000000000000000e+01	1.510000000000000000e+02
4.200000000000000000e+01	1.570000000000000000e+02
4.300000000000000000e+01	1.570000000000000000e+02
4.400000000000000000e+01	1.380000000000000000e+02
4.500000000000000000e+01	1.460000000000000000e+02
4.600000000000000000e+01	1.690000000000000000e+02
4.700000000000000000e+01	1.370000000000000000e+02
4.800000000000000000e+01	1.330000000000000000e+02
4.900000000000000000e+01	1.300000000000000000e+02
5.000000000000000000e+01	1.230000000000000000e+02
5.100000000000000000e+01	1.410000000000000000e+02
5.200000000000000000e+01	1.540000000000000000e+02
5.300000000000000000e+01	1.220000000000000000e+02
5.400000000000000000e+01	1.400000000000000000e+02
5.500000000000000000e+01	1.470000000000000000e+02
5.600000000000000000e+01	1.550000000000000000e+02
5.700000000000000000e+01	1.410000000000000000e+02
5.800000000000000000e+01	1.210000000000000000e+02
5.900000000000000000e+01	1.330000000000000000e+02
6.000000000000000000e+01	1.510000000000000000e+02
6.100000000000000000e+01	1.210000000000000000e+02
6.200000000000000000e+01	1.220000000000000000e+02
6.300000000000000000e+01	1.260000000000000000e+02
6.400000000000000000e+01	1.420000000000000000e+02
6.500000000000000000e+01	1.420000000000000000e+02
6.600000000000000000e+01	1.610000000000000000e+02
6.700000000000000000e+01	1.550000000000000000e+02
6.800000000000000000e+01	1.320000000000000000e+02
6.900000000000000000e+01	1.280000000000000000e+02
7.000000000000000000e+01	1.270000000000000000e+02
7.100000000000000000e+01	1.340000000000000000e+02
7.200000000000000000e+01	1.450000000000000000e+02
7.300000000000000000e+01	1.290000000000000000e+02
7.400000000000000000e+01	1.390000000000000000e+02
7.500000000000000000e+01	1.310000000000000000e+02
7.600000000000000000e+01	1.480000000000000000e+02
7.700000000000000000e+01	1.280000000000000000e+02
7.800000000000000000e+01	1.310000000000000000e+02
7.900000000000000000e+01	1.450000000000000000e+02
8.000000000000000000e+01	1.260000000000000000e+02
8.100000000000000000e+01	1.110000000000000000e+02
8.200000000000000000e+01	1.280000000000000000e+02
8.300000000000000000e+01	1.370000000000000000e+02
8.400000000000000000e+01	1.260000000000000000e+02
8.500000000000000000e+01	1.250000000000000000e+02
8.600000000000000000e+01	1.210000000000000000e+02
8.700000000000000000e+01	1.320000000000000000e+02
8.800000000000000000e+01	1.160000000000000000e+02
8.900000000000000000e+01	1.260000000000000000e+02
9.000000000000000000e+01	1.360000000000000000e+02
9.100000000000000000e+01	1.490000000000000000e+02
9.200000000000000000e+01	1.290000000000000000e+02
9.300000000000000000e+01	1.400000000000000000e+02
9.400000000000000000e+01	1.250000000000000000e+02
9.500000000000000000e+01	1.510000000000000000e+02
9.600000000000000000e+01	1.350000000000000000e+02
9.700000000000000000e+01	1.220000000000000000e+02
9.800000000000000000e+01	1.340000000000000000e+02
9.900000000000000000e+01	1.320000000000000000e+02
1.000000000000000000e+02	1.320000000000000000e+02
1.010000000000000000e+02	1.280000000000000000e+02
1.020000000000000000e+02	1.300000000000000000e+02
1.030000000000000000e+02	1.300000000000000000e+02
1.040000000000000000e+02	1.160000000000000000e+02
1.050000000000000000e+02	1.360000000000000000e+02
1.060000000000000000e+02	1.290000000000000000e+02
1.070000000000000000e+02	1.400000000000000000e+02
1.080000000000000000e+02	1.230000000000000000e+02
1.090000000000000000e+02	1.350000000000000000e+02
1.100000000000000000e+02	1.350000000000000000e+02
1.110000000000000000e+02	1.350000000000000000e+02
1.120000000000000000e+02	1.330000000000000000e+02
1.130000000000000000e+02	1.310000000000000000e+02
1.140000000000000000e+02	1.250000000000000000e+02
1.150000000000000000e+02	1.170000000000000000e+02
1.160000000000000000e+02	1.300000000000000000e+02
1.170000000000000000e+02	1.080000000000000000e+02
1.180000000000000000e+02	1.470000000000000000e+02
1.190000000000000000e+02	1.350000000000000000e+02
1.200000000000000000e+02	1.240000000000000000e+02
1.210000000000000000e+02	1.120000000000000000e+02
1.220000000000000000e+02	1.160000000000000000e+02
1.230000000000000000e+02	1.140000000000000000e+02
1.240000000000000000e+02	1.370000000000000000e+02
1.250000000000000000e+02	1.330000000000000000e+02
1.260000000000000000e+02	1.220000000000000000e+02
1.270000000000000000e+02	1.450000000000000000e+02
1.280000000000000000e+02	1.250000000000000000e+02
1.290000000000000000e+02	1.190000000000000000e+02
1.300000000000000000e+02	1.260000000000000000e+02
1.310000000000000000e+02	1.260000000000000000e+02
1.320000000000000000e+02	1.310000000000000000e+02
1.330000000000000000e+02	1.160000000000000000e+02
1.340000000000000000e+02	1.320000000000000000e+02
1.350000000000000000e+02	1.110000000000000000e+02
1.360000000000000000e+02	1.520000000000000000e+02
1.370000000000000000e+02	1.310000000000000000e+02
1.380000000000000000e+02	1.320000000000000000e+02
1.390000000000000000e+02	1.140000000000000000e+02
1.400000000000000000e+02	1.340000000000000000e+02
1.410000000000000000e+02	1.280000000000000000e+02
1.420000000000000000e+02	1.230000000000000000e+02
1.430000000000000000e+02	1.400000000000000000e+02
1.440000000000000000e+02	1.310000000000000000e+02
1.450000000000000000e+02	1.320000000000000000e+02
1.460000000000000000e+02	1.120000000000000000e+02
1.470000000000000000e+02	1.280000000000000000e+02
1.480000000000000000e+02	1.290000000000000000e+02
1.490000000000000000e+02	1.370000000000000000e+02
1.500000000000000000e+02	1.090000000000000000e+02
1.510000000000000000e+02	1.580000000000000000e+02
1.520000000000000000e+02	1.190000000000000000e+02
1.530000000000000000e+02	1.090000000000000000e+02
1.540000000000000000e+02	1.230000000000000000e+02
1.550000000000000000e+02	1.120000000000000000e+02
1.560000000000000000e+02	1.360000000000000000e+02
1.570000000000000000e+02	1.270000000000000000e+02
1.580000000000000000e+02	1.140000000000000000e+02
1.590000000000000000e+02	1.130000000000000000e+02
1.600000000000000000e+02	1.000000000000000000e+02
1.610000000000000000e+02	1.210000000000000000e+02
1.620000000000000000e+02	1.100000000000000000e+02
1.630000000000000000e+02	1.130000000000000000e+02
1.640000000000000000e+02	1.160000000000000000e+02
1.650000000000000000e+02	1.060000000000000000e+02
1.660000000000000000e+02	1.200000000000000000e+02
1.670000000000000000e+02	1.210000000000000000e+02
1.680000000000000000e+02	1.000000000000000000e+02
1.690000000000000000e+02	1.180000000000000000e+02
1.700000000000000000e+02	1.020000000000000000e+02
1.710000000000000000e+02	1.200000000000000000e+02
1.720000000000000000e+02	1.340000000000000000e+02
1.730000000000000000e+02	1.370000000000000000e+02
1.740000000000000000e+02	1.160000000000000000e+02
1.750000000000000000e+02	1.170000000000000000e+02
1.760000000000000000e+02	1.410000000000000000e+02
1.770000000000000000e+02	1.180000000000000000e+02
1.780000000000000000e+02	1.410000000000000000e+02
1.790000000000000000e+02	1.540000000000000000e+02
1.800000000000000000e+02	1.380000000000000000e+02
1.810000000000000000e+02	1.060000000000000000e+02
1.820000000000000000e+02	1.190000000000000000e+02
1.830000000000000000e+02	1.150000000000000000e+02
1.840000000000000000e+02	1.190000000000000000e+02
1.850000000000000000e+02	1.200000000000000000e+02
1.860000000000000000e+02	1.280000000000000000e+02
1.870000000000000000e+02	1.280000000000000000e+02
1.880000000000000000e+02	1.160000000000000000e+02
1.890000000000000000e+02	1.240000000000000000e+02
1.900000000000000000e+02	1.250000000000000000e+02
1.910000000000000000e+02	1.350000000000000000e+02
1.920000000000000000e+02	1.140000000000000000e+02
1.930000000000000000e+02	1.240000000000000000e+02
1.940000000000000000e+02	1.000000000000000000e+02
1.950000000000000000e+02	1.220000000000000000e+02
1.960000000000000000e+02	1.130000000000000000e+02
1.970000000000000000e+02	1.220000000000000000e+02
1.980000000000000000e+02	1.120000000000000000e+02
1.990000000000000000e+02	1.120000000000000000e+02
2.000000000000000000e+02	1.300000000000000000e+02
2.010000000000000000e+02	1.250000000000000000e+02
2.020000000000000000e+02	1.080000000000000000e+02
2.030000000000000000e+02	1.140000000000000000e+02
2.040000000000000000e+02	1.010000000000000000e+02
2.050000000000000000e+02	1.180000000000000000e+02
2.060000000000000000e+02	1.200000000000000000e+02
2.070000000000000000e+02	1.150000000000000000e+02
2.080000000000000000e+02	1.090000000000000000e+02
2.090000000000000000e+02	1.130000000000000000e+02
2.100000000000000000e+02	1.090000000000000000e+02
2.110000000000000000e+02	1.090000000000000000e+02
2.120000000000000000e+02	1.240000000000000000e+02
2.130000000000000000e+02	1.070000000000000000e+02
2.140000000000000000e+02	1.110000000000000000e+02
2.150000000000000000e+02	1.060000000000000000e+02
2.160000000000000000e+02	9.800000000000000000e+01
2.170000000000000000e+02	1.140000000000000000e+02
2.180000000000000000e+02	1.110000000000000000e+02
2.190000000000000000e+02	1.000000000000000000e+02
2.200000000000000000e+02	1.330000000000000000e+02
2.210000000000000000e+02	1.230000000000000000e+02
2.220000000000000000e+02	1.030000000000000000e+02
2.230000000000000000e+02	1.100000000000000000e+02
2.240000000000000000e+02	1.210000000000000000e+02
2.250000000000000000e+02	1.060000000000000000e+02
2.260000000000000000e+02	1.290000000000000000e+02
2.270000000000000000e+02	1.250000000000000000e+02
2.280000000000000000e+02	1.280000000000000000e+02
2.290000000000000000e+02	1.170000000000000000e+02
2.300000000000000000e+02	1.050000000000000000e+02
2.310000000000000000e+02	1.200000000000000000e+02
2.320000000000000000e+02	1.040000000000000000e+02
2.330000000000000000e+02	1.050000000000000000e+02
2.340000000000000000e+02	1.090000000000000000e+02
2.350000000000000000e+02	1.150000000000000000e+02
2.360000000000000000e+02	1.100000000000000000e+02
2.370000000000000000e+02	1.360000000000000000e+02
2.380000000000000000e+02	1.150000000000000000e+02
2.390000000000000000e+02	9.000000000000000000e+01
2.400000000000000000e+02	1.220000000000000000e+02
2.410000000000000000e+02	1.100000000000000000e+02
2.420000000000000000e+02	1.100000000000000000e+02
2.430000000000000000e+02	9.500000000000000000e+01
2.440000000000000000e+02	1.150000000000000000e+02
2.450000000000000000e+02	1.120000000000000000e+02
2.460000000000000000e+02	1.080000000000000000e+02
2.470000000000000000e+02	1.230000000000000000e+02
2.480000000000000000e+02	1.070000000000000000e+02
2.490000000000000000e+02	1.300000000000000000e+02
2.500000000000000000e+02	1.140000000000000000e+02
2.510000000000000000e+02	1.080000000000000000e+02
2.520000000000000000e+02	1.400000000000000000e+02
2.530000000000000000e+02	1.360000000000000000e+02
2.540000000000000000e+02	1.350000000000000000e+02
2.550000000000000000e+02	1.160000000000000000e+02
2.560000000000000000e+02	1.110000000000000000e+02
2.570000000000000000e+02	1.290000000000000000e+02
2.580000000000000000e+02	1.360000000000000000e+02
2.590000000000000000e+02	1.210000000000000000e+02
2.600000000000000000e+02	1.100000000000000000e+02
2.610000000000000000e+02	1.200000000000000000e+02
2.620000000000000000e+02	1.190000000000000000e+02
2.630000000000000000e+02	1.380000000000000000e+02
2.640000000000000000e+02	1.220000000000000000e+02
2.650000000000000000e+02	1.130000000000000000e+02
2.660000000000000000e+02	1.290000000000000000e+02
2.670000000000000000e+02	1.010000000000000000e+02
2.680000000000000000e+02	9.800000000000000000e+01
2.690000000000000000e+02	1.300000000000000000e+02
2.700000000000000000e+02	1.350000000000000000e+02
2.710000000000000000e+02	1.220000000000000000e+02
2.720000000000000000e+02	1.300000000000000000e+02
2.730000000000000000e+02	1.210000000000000000e+02
2.740000000000000000e+02	1.390000000000000000e+02
2.750000000000000000e+02	1.470000000000000000e+02
2.760000000000000000e+02	1.180000000000000000e+02
2.770000000000000000e+02	1.280000000000000000e+02
2.780000000000000000e+02	1.250000000000000000e+02
2.790000000000000000e+02	1.350000000000000000e+02
2.800000000000000000e+02	1.150000000000000000e+02
2.810000000000000000e+02	1.290000000000000000e+02
2.820000000000000000e+02	1.280000000000000000e+02
2.830000000000000000e+02	1.100000000000000000e+02
2.840000000000000000e+02	1.250000000000000000e+02
2.850000000000000000e+02	1.250000000000000000e+02
2.860000000000000000e+02	1.290000000000000000e+02
2.870000000000000000e+02	1.410000000000000000e+02
2.880000000000000000e+02	1.280000000000000000e+02
2.890000000000000000e+02	1.420000000000000000e+02
2.900000000000000000e+02	1.230000000000000000e+02
2.910000000000000000e+02	1.220000000000000000e+02
2.920000000000000000e+02	1.360000000000000000e+02
2.930000000000000000e+02	1.550000000000000000e+02
2.940000000000000000e+02	1.500000000000000000e+02
2.950000000000000000e+02	1.380000000000000000e+02
2.960000000000000000e+02	1.130000000000000000e+02
2.970000000000000000e+02	1.310000000000000000e+02
2.980000000000000000e+02	1.410000000000000000e+02
2.990000000000000000e+02	1.420000000000000000e+02
3.000000000000000000e+02	1.450000000000000000e+02
3.010000000000000000e+02	1.480000000000000000e+02
3.020000000000000000e+02	1.140000000000000000e+02
3.030000000000000000e+02	1.560000000000000000e+02
3.040000000000000000e+02	1.220000000000000000e+02
3.050000000000000000e+02	1.260000000000000000e+02
3.060000000000000000e+02	1.330000000000000000e+02
3.070000000000000000e+02	1.180000000000000000e+02
3.080000000000000000e+02	1.310000000000000000e+02
3.090000000000000000e+02	1.300000000000000000e+02
3.100000000000000000e+02	1.390000000000000000e+02
3.110000000000000000e+02	1.350000000000000000e+02
3.120000000000000000e+02	1.300000000000000000e+02
3.130000000000000000e+02	1.180000000000000000e+02
3.140000000000000000e+02	1.210000000000000000e+02
3.150000000000000000e+02	1.410000000000000000e+02
3.160000000000000000e+02	1.260000000000000000e+02
3.170000000000000000e+02	1.030000000000000000e+02
3.180000000000000000e+02	1.420000000000000000e+02
3.190000000000000000e+02	1.380000000000000000e+02
3.200000000000000000e+02	1.100000000000000000e+02
3.210000000000000000e+02	1.380000000000000000e+02
3.220000000000000000e+02	1.510000000000000000e+02
3.230000000000000000e+02	1.040000000000000000e+02
3.240000000000000000e+02	1.200000000000000000e+02
3.250000000000000000e+02	1.230000000000000000e+02
3.260000000000000000e+02	1.180000000000000000e+02
3.270000000000000000e+02	1.310000000000000000e+02
3.280000000000000000e+02	1.270000000000000000e+02
3.290000000000000000e+02	1.370000000000000000e+02
3.300000000000000000e+02	1.250000000000000000e+02
3.310000000000000000e+02	1.150000000000000000e+02
3.320000000000000000e+02	1.440000000000000000e+02
3.330000000000000000e+02	1.320000000000000000e+02
3.340000000000000000e+02	1.570000000000000000e+02
3.350000000000000000e+02	1.250000000000000000e+02
3.360000000000000000e+02	1.530000000000000000e+02
3.370000000000000000e+02	1.380000000000000000e+02
3.380000000000000000e+02	1.270000000000000000e+02
3.390000000000000000e+02	1.730000000000000000e+02
3.400000000000000000e+02	1.630000000000000000e+02
3.410000000000000000e+02	1.450000000000000000e+02
3.420000000000000000e+02	1.330000000000000000e+02
3.430000000000000000e+02	1.580000000000000000e+02
3.440000000000000000e+02	1.590000000000000000e+02
3.450000000000000000e+02	1.420000000000000000e+02
3.460000000000000000e+02	1.440000000000000000e+02
3.470000000000000000e+02	1.410000000000000000e+02
3.480000000000000000e+02	1.640000000000000000e+02
3.490000000000000000e+02	1.630000000000000000e+02
3.500000000000000000e+02	1.600000000000000000e+02
3.510000000000000000e+02	1.620000000000000000e+02
3.520000000000000000e+02	1.600000000000000000e+02
3.530000000000000000e+02	1.570000000000000000e+02
3.540000000000000000e+02	1.650000000000000000e+02
3.550000000000000000e+02	1.820000000000000000e+02
3.560000000000000000e+02	1.670000000000000000e+02
3.570000000000000000e+02	1.680000000000000000e+02
3.580000000000000000e+02	1.540000000000000000e+02
3.590000000000000000e+02	1.410000000000000000e+02
3.600000000000000000e+02	1.670000000000000000e+02
3.610000000000000000e+02	1.850000000000000000e+02
3.620000000000000000e+02	1.880000000000000000e+02
3.630000000000000000e+02	1.780000000000000000e+02
3.640000000000000000e+02	1.480000000000000000e+02
3.650000000000000000e+02	1.950000000000000000e+02
3.660000000000000000e+02	1.690000000000000000e+02
3.670000000000000000e+02	1.710000000000000000e+02
3.680000000000000000e+02	1.740000000000000000e+02
3.690000000000000000e+02	1.480000000000000000e+02
3.700000000000000000e+02	2.030000000000000000e+02
3.710000000000000000e+02	1.940000000000000000e+02
3.720000000000000000e+02	1.770000000000000000e+02
3.730000000000000000e+02	1.490000000000000000e+02
3.740000000000000000e+02	1.620000000000000000e+02
3.750000000000000000e+02	1.440000000000000000e+02
3.760000000000000000e+02	1.610000000000000000e+02
3.770000000000000000e+02	1.580000000000000000e+02
3.780000000000000000e+02	1.480000000000000000e+02
3.790000000000000000e+02	1.360000000000000000e+02
3.800000000000000000e+02	1.520000000000000000e+02
3.810000000000000000e+02	1.520000000000000000e+02
3.820000000000000000e+02	1.550000000000000000e+02
3.830000000000000000e+02	1.350000000000000000e+02
3.840000000000000000e+02	1.390000000000000000e+02
3.850000000000000000e+02	1.300000000000000000e+02
3.860000000000000000e+02	1.520000000000000000e+02
3.870000000000000000e+02	1.200000000000000000e+02
3.880000000000000000e+02	1.630000000000000000e+02
3.890000000000000000e+02	1.220000000000000000e+02
3.900000000000000000e+02	1.360000000000000000e+02
3.910000000000000000e+02	1.380000000000000000e+02
3.920000000000000000e+02	1.340000000000000000e+02
3.930000000000000000e+02	1.390000000000000000e+02
3.940000000000000000e+02	1.260000000000000000e+02
3.950000000000000000e+02	1.460000000000000000e+02
3.960000000000000000e+02	1.130000000000000000e+02
3.970000000000000000e+02	1.470000000000000000e+02
3.980000000000000000e+02	1.540000000000000000e+02
3.990000000000000000e+02	1.420000000000000000e+02
4.000000000000000000e+02	1.520000000000000000e+02
4.010000000000000000e+02	1.510000000000000000e+02
4.020000000000000000e+02	1.300000000000000000e+02
4.030000000000000000e+02	1.440000000000000000e+02
4.040000000000000000e+02	1.440000000000000000e+02
4.050000000000000000e+02	1.270000000000000000e+02
4.060000000000000000e+02	1.360000000000000000e+02
4.070000000000000000e+02	1.270000000000000000e+02
4.080000000000000000e+02	1.310000000000000000e+02
4.090000000000000000e+02	1.250000000000000000e+02
4.100000000000000000e+02	1.300000000000000000e+02
4.110000000000000000e+02	1.450000000000000000e+02
4.120000000000000000e+02	1.340000000000000000e+02
4.130000000000000000e+02	1.290000000000000000e+02
4.140000000000000000e+02	1.310000000000000000e+02
4.150000000000000000e+02	1.200000000000000000e+02
4.160000000000000000e+02	1.340000000000000000e+02
4.170000000000000000e+02	1.260000000000000000e+02
4.180000000000000000e+02	1.290000000000000000e+02
4.190000000000000000e+02	1.290000000000000000e+02
4.200000000000000000e+02	1.200000000000000000e+02
4.210000000000000000e+02	1.290000000000000000e+02
4.220000000000000000e+02	1.220000000000000000e+02
4.230000000000000000e+02	1.360000000000000000e+02
4.240000000000000000e+02	1.310000000000000000e+02
4.250000000000000000e+02	1.300000000000000000e+02
4.260000000000000000e+02	1.170000000000000000e+02
4.270000000000000000e+02	1.280000000000000000e+02
4.280000000000000000e+02	1.260000000000000000e+02
4.290000000000000000e+02	1.460000000000000000e+02
4.300000000000000000e+02	1.510000000000000000e+02
4.310000000000000000e+02	1.440000000000000000e+02
4.320000000000000000e+02	1.300000000000000000e+02
4.330000000000000000e+02	1.450000000000000000e+02
4.340000000000000000e+02	1.420000000000000000e+02
4.350000000000000000e+02	1.580000000000000000e+02
4.360000000000000000e+02	1.390000000000000000e+02
4.370000000000000000e+02	1.380000000000000000e+02
4.380000000000000000e+02	1.330000000000000000e+02
4.390000000000000000e+02	1.150000000000000000e+02
4.400000000000000000e+02	1.300000000000000000e+02
4.410000000000000000e+02	1.190000000000000000e+02
4.420000000000000000e+02	1.180000000000000000e+02
4.430000000000000000e+02	1.140000000000000000e+02
4.440000000000000000e+02	1.370000000000000000e+02
4.450000000000000000e+02	1.470000000000000000e+02
4.460000000000000000e+02	1.380000000000000000e+02
4.470000000000000000e+02	1.120000000000000000e+02
4.480000000000000000e+02	1.410000000000000000e+02
4.490000000000000000e+02	1.120000000000000000e+02
4.500000000000000000e+02	1.100000000000000000e+02
4.510000000000000000e+02	1.270000000000000000e+02
4.520000000000000000e+02	1.220000000000000000e+02
4.530000000000000000e+02	1.410000000000000000e+02
4.540000000000000000e+02	1.580000000000000000e+02
4.550000000000000000e+02	1.270000000000000000e+02
4.560000000000000000e+02	1.330000000000000000e+02
4.570000000000000000e+02	1.270000000000000000e+02
4.580000000000000000e+02	1.240000000000000000e+02
4.590000000000000000e+02	1.200000000000000000e+02
4.600000000000000000e+02	1.240000000000000000e+02
4.610000000000000000e+02	1.170000000000000000e+02
4.620000000000000000e+02	1.350000000000000000e+02
4.630000000000000000e+02	1.450000000000000000e+02
4.640000000000000000e+02	1.200000000000000000e+02
4.650000000000000000e+02	1.270000000000000000e+02
4.660000000000000000e+02	1.600000000000000000e+02
4.670000000000000000e+02	1.340000000000000000e+02
4.680000000000000000e+02	1.340000000000000000e+02
4.690000000000000000e+02	1.200000000000000000e+02
4.700000000000000000e+02	1.200000000000000000e+02
4.710000000000000000e+02	1.460000000000000000e+02
4.720000000000000000e+02	1.200000000000000000e+02
4.730000000000000000e+02	1.440000000000000000e+02
4.740000000000000000e+02	1.150000000000000000e+02
4.750000000000000000e+02	1.300000000000000000e+02
4.760000000000000000e+02	1.130000000000000000e+02
4.770000000000000000e+02	1.440000000000000000e+02
4.780000000000000000e+02	1.160000000000000000e+02
4.790000000000000000e+02	1.190000000000000000e+02
4.800000000000000000e+02	1.320000000000000000e+02
4.810000000000000000e+02	1.210000000000000000e+02
4.820000000000000000e+02	1.200000000000000000e+02
4.830000000000000000e+02	1.450000000000000000e+02
4.840000000000000000e+02	1.330000000000000000e+02
4.850000000000000000e+02	1.030000000000000000e+02
4.860000000000000000e+02	1.160000000000000000e+02
4.870000000000000000e+02	1.160000000000000000e+02
4.880000000000000000e+02	1.240000000000000000e+02
4.890000000000000000e+02	1.130000000000000000e+02
4.900000000000000000e+02	1.230000000000000000e+02
4.910000000000000000e+02	1.350000000000000000e+02
4.920000000000000000e+02	1.370000000000000000e+02
4.930000000000000000e+02	1.120000000000000000e+02
4.940000000000000000e+02	1.160000000000000000e+02
4.950000000000000000e+02	1.040000000000000000e+02
4.960000000000000000e+02	9.800000000000000000e+01
4.970000000000000000e+02	1.180000000000000000e+02
4.980000000000000000e+02	1.370000000000000000e+02
4.990000000000000000e+02	1.120000000000000000e+02
5.000000000000000000e+02	1.150000000000000000e+02
5.010000000000000000e+02	1.120000000000000000e+02
5.020000000000000000e+02	1.290000000000000000e+02
5.030000000000000000e+02	1.000000000000000000e+02
5.040000000000000000e+02	1.250000000000000000e+02
5.050000000000000000e+02	1.260000000000000000e+02
5.060000000000000000e+02	1.220000000000000000e+02
5.070000000000000000e+02	1.350000000000000000e+02
5.080000000000000000e+02	1.100000000000000000e+02
5.090000000000000000e+02	1.290000000000000000e+02
5.100000000000000000e+02	1.240000000000000000e+02
5.110000000000000000e+02	1.230000000000000000e+02
5.120000000000000000e+02	1.210000000000000000e+02
5.130000000000000000e+02	1.230000000000000000e+02
5.140000000000000000e+02	1.190000000000000000e+02
5.150000000000000000e+02	9.700000000000000000e+01
5.160000000000000000e+02	1.160000000000000000e+02
5.170000000000000000e+02	1.280000000000000000e+02
5.180000000000000000e+02	1.220000000000000000e+02
5.190000000000000000e+02	1.090000000000000000e+02
5.200000000000000000e+02	1.290000000000000000e+02
5.210000000000000000e+02	1.180000000000000000e+02
5.220000000000000000e+02	1.170000000000000000e+02
5.230000000000000000e+02	1.190000000000000000e+02
5.240000000000000000e+02	1.020000000000000000e+02
5.250000000000000000e+02	1.230000000000000000e+02
5.260000000000000000e+02	1.230000000000000000e+02
5.270000000000000000e+02	1.010000000000000000e+02
5.280000000000000000e+02	1.410000000000000000e+02
5.290000000000000000e+02	1.250000000000000000e+02
5.300000000000000000e+02	1.350000000000000000e+02
5.310000000000000000e+02	9.200000000000000000e+01
5.320000000000000000e+02	1.180000000000000000e+02
5.330000000000000000e+02	1.090000000000000000e+02
5.340000000000000000e+02	1.200000000000000000e+02
5.350000000000000000e+02	1.090000000000000000e+02
5.360000000000000000e+02	1.050000000000000000e+02
5.370000000000000000e+02	1.420000000000000000e+02
5.380000000000000000e+02	1.200000000000000000e+02
5.390000000000000000e+02	1.320000000000000000e+02
5.400000000000000000e+02	1.320000000000000000e+02
5.410000000000000000e+02	1.250000000000000000e+02
5.420000000000000000e+02	1.290000000000000000e+02
5.430000000000000000e+02	1.530000000000000000e+02
5.440000000000000000e+02	1.140000000000000000e+02
5.450000000000000000e+02	1.180000000000000000e+02
5.460000000000000000e+02	1.260000000000000000e+02
5.470000000000000000e+02	1.300000000000000000e+02
5.480000000000000000e+02	1.100000000000000000e+02
5.490000000000000000e+02	1.470000000000000000e+02
5.500000000000000000e+02	1.030000000000000000e+02
5.510000000000000000e+02	1.090000000000000000e+02
5.520000000000000000e+02	1.060000000000000000e+02
5.530000000000000000e+02	1.220000000000000000e+02
5.540000000000000000e+02	1.300000000000000000e+02
5.550000000000000000e+02	1.060000000000000000e+02
5.560000000000000000e+02	1.380000000000000000e+02
5.570000000000000000e+02	1.170000000000000000e+02
5.580000000000000000e+02	1.060000000000000000e+02
5.590000000000000000e+02	1.170000000000000000e+02
5.600000000000000000e+02	1.130000000000000000e+02
5.610000000000000000e+02	1.300000000000000000e+02
5.620000000000000000e+02	1.040000000000000000e+02
5.630000000000000000e+02	1.190000000000000000e+02
5.640000000000000000e+02	1.300000000000000000e+02
5.650000000000000000e+02	1.100000000000000000e+02
5.660000000000000000e+02	1.200000000000000000e+02
5.670000000000000000e+02	1.210000000000000000e+02
5.680000000000000000e+02	1.160000000000000000e+02
5.690000000000000000e+02	9.400000000000000000e+01
5.700000000000000000e+02	1.070000000000000000e+02
5.710000000000000000e+02	1.310000000000000000e+02
5.720000000000000000e+02	1.290000000000000000e+02
5.730000000000000000e+02	1.020000000000000000e+02
5.740000000000000000e+02	1.210000000000000000e+02
5.750000000000000000e+02	1.150000000000000000e+02
5.760000000000000000e+02	1.350000000000000000e+02
5.770000000000000000e+02	1.200000000000000000e+02
5.780000000000000000e+02	1.290000000000000000e+02
5.790000000000000000e+02	1.550000000000000000e+02
5.800000000000000000e+02	1.420000000000000000e+02
5.810000000000000000e+02	1.170000000000000000e+02
5.820000000000000000e+02	1.050000000000000000e+02
5.830000000000000000e+02	1.190000000000000000e+02
5.840000000000000000e+02	1.180000000000000000e+02
5.850000000000000000e+02	1.090000000000000000e+02
5.860000000000000000e+02	1.350000000000000000e+02
5.870000000000000000e+02	1.240000000000000000e+02
5.880000000000000000e+02	1.230000000000000000e+02
5.890000000000000000e+02	1.260000000000000000e+02
5.900000000000000000e+02	1.460000000000000000e+02
5.910000000000000000e+02	1.240000000000000000e+02
5.920000000000000000e+02	1.200000000000000000e+02
5.930000000000000000e+02	1.250000000000000000e+02
5.940000000000000000e+02	1.250000000000000000e+02
5.950000000000000000e+02	1.320000000000000000e+02
5.960000000000000000e+02	1.300000000000000000e+02
5.970000000000000000e+02	1.220000000000000000e+02
5.980000000000000000e+02	1.180000000000000000e+02
5.990000000000000000e+02	9.600000000000000000e+01
6.000000000000000000e+02	1.130000000000000000e+02
6.010000000000000000e+02	1.380000000000000000e+02
6.020000000000000000e+02	1.210000000000000000e+02
6.030000000000000000e+02	1.220000000000000000e+02
6.040000000000000000e+02	8.600000000000000000e+01
6.050000000000000000e+02	1.000000000000000000e+02
6.060000000000000000e+02	1.130000000000000000e+02
6.070000000000000000e+02	1.240000000000000000e+02
6.080000000000000000e+02	1.130000000000000000e+02
6.090000000000000000e+02	1.170000000000000000e+02
6.100000000000000000e+02	1.110000000000000000e+02
6.110000000000000000e+02	1.130000000000000000e+02
6.120000000000000000e+02	9.900000000000000000e+01
6.130000000000000000e+02	1.160000000000000000e+02
6.140000000000000000e+02	1.130000000000000000e+02
6.150000000000000000e+02	1.190000000000000000e+02
6.160000000000000000e+02	1.370000000000000000e+02
6.170000000000000000e+02	1.410000000000000000e+02
6.180000000000000000e+02	1.200000000000000000e+02
6.190000000000000000e+02	1.130000000000000000e+02
6.200000000000000000e+02	1.060000000000000000e+02
6.210000000000000000e+02	1.200000000000000000e+02
6.220000000000000000e+02	1.120000000000000000e+02
6.230000000000000000e+02	1.320000000000000000e+02
6.240000000000000000e+02	1.280000000000000000e+02
6.250000000000000000e+02	1.070000000000000000e+02
6.260000000000000000e+02	1.200000000000000000e+02
6.270000000000000000e+02	1.190000000000000000e+02
6.280000000000000000e+02	1.490000000000000000e+02
6.290000000000000000e+02	9.900000000000000000e+01
6.300000000000000000e+02	1.150000000000000000e+02
6.310000000000000000e+02	1.370000000000000000e+02
6.320000000000000000e+02	1.320000000000000000e+02
6.330000000000000000e+02	1.300000000000000000e+02
6.340000000000000000e+02	1.140000000000000000e+02
6.350000000000000000e+02	1.260000000000000000e+02
6.360000000000000000e+02	1.210000000000000000e+02
6.370000000000000000e+02	1.400000000000000000e+02
6.380000000000000000e+02	1.330000000000000000e+02
6.390000000000000000e+02	1.420000000000000000e+02
6.400000000000000000e+02	1.130000000000000000e+02
6.410000000000000000e+02	1.250000000000000000e+02
6.420000000000000000e+02	1.120000000000000000e+02
6.430000000000000000e+02	1.240000000000000000e+02
6.440000000000000000e+02	1.140000000000000000e+02
6.450000000000000000e+02	1.140000000000000000e+02
6.460000000000000000e+02	1.190000000000000000e+02
6.470000000000000000e+02	1.320000000000000000e+02
6.480000000000000000e+02	1.400000000000000000e+02
6.490000000000000000e+02	1.140000000000000000e+02
6.500000000000000000e+02	1.000000000000000000e+02
6.510000000000000000e+02	1.160000000000000000e+02
6.520000000000000000e+02	8.800000000000000000e+01
6.530000000000000000e+02	1.050000000000000000e+02
6.540000000000000000e+02	1.200000000000000000e+02
6.550000000000000000e+02	1.280000000000000000e+02
6.560000000000000000e+02	1.010000000000000000e+02
6.570000000000000000e+02	1.210000000000000000e+02
6.580000000000000000e+02	1.120000000000000000e+02
6.590000000000000000e+02	1.130000000000000000e+02
6.600000000000000000e+02	1.430000000000000000e+02
6.610000000000000000e+02	1.490000000000000000e+02
6.620000000000000000e+02	1.260000000000000000e+02
6.630000000000000000e+02	9.600000000000000000e+01
6.640000000000000000e+02	1.350000000000000000e+02
6.650000000000000000e+02	1.200000000000000000e+02
6.660000000000000000e+02	1.150000000000000000e+02
6.670000000000000000e+02	1.210000000000000000e+02
6.680000000000000000e+02	1.280000000000000000e+02
6.690000000000000000e+02	1.270000000000000000e+02
6.700000000000000000e+02	1.430000000000000000e+02
6.710000000000000000e+02	1.330000000000000000e+02
6.720000000000000000e+02	1.290000000000000000e+02
6.730000000000000000e+02	1.360000000000000000e+02
6.740000000000000000e+02	8.700000000000000000e+01
6.750000000000000000e+02	1.140000000000000000e+02
6.760000000000000000e+02	1.240000000000000000e+02
6.770000000000000000e+02	1.300000000000000000e+02
6.780000000000000000e+02	1.400000000000000000e+02
6.790000000000000000e+02	1.320000000000000000e+02
6.800000000000000000e+02	1.090000000000000000e+02
6.810000000000000000e+02	9.800000000000000000e+01
6.820000000000000000e+02	1.180000000000000000e+02
6.830000000000000000e+02	1.290000000000000000e+02
6.840000000000000000e+02	1.160000000000000000e+02
6.850000000000000000e+02	1.220000000000000000e+02
6.860000000000000000e+02	1.170000000000000000e+02
6.870000000000000000e+02	1.200000000000000000e+02
6.880000000000000000e+02	1.340000000000000000e+02
6.890000000000000000e+02	1.440000000000000000e+02
6.900000000000000000e+02	1.280000000000000000e+02
6.910000000000000000e+02	1.190000000000000000e+02
6.920000000000000000e+02	1.350000000000000000e+02
6.930000000000000000e+02	1.340000000000000000e+02
6.940000000000000000e+02	1.110000000000000000e+02
6.950000000000000000e+02	1.220000000000000000e+02
6.960000000000000000e+02	1.200000000000000000e+02
6.970000000000000000e+02	1.510000000000000000e+02
6.980000000000000000e+02	1.220000000000000000e+02
6.990000000000000000e+02	1.350000000000000000e+02
7.000000000000000000e+02	1.430000000000000000e+02
7.010000000000000000e+02	1.340000000000000000e+02
7.020000000000000000e+02	1.470000000000000000e+02
7.030000000000000000e+02	1.490000000000000000e+02
7.040000000000000000e+02	1.370000000000000000e+02
7.050000000000000000e+02	1.450000000000000000e+02
7.060000000000000000e+02	1.550000000000000000e+02
7.070000000000000000e+02	1.340000000000000000e+02
7.080000000000000000e+02	1.430000000000000000e+02
7.090000000000000000e+02	1.360000000000000000e+02
7.100000000000000000e+02	1.490000000000000000e+02
7.110000000000000000e+02	1.670000000000000000e+02
7.120000000000000000e+02	1.480000000000000000e+02
7.130000000000000000e+02	1.490000000000000000e+02
7.140000000000000000e+02	1.630000000000000000e+02
7.150000000000000000e+02	1.230000000000000000e+02
7.160000000000000000e+02	1.330000000000000000e+02
7.170000000000000000e+02	1.370000000000000000e+02
7.180000000000000000e+02	1.460000000000000000e+02
7.190000000000000000e+02	1.740000000000000000e+02
7.200000000000000000e+02	1.590000000000000000e+02
7.210000000000000000e+02	1.650000000000000000e+02
7.220000000000000000e+02	1.330000000000000000e+02
7.230000000000000000e+02	1.630000000000000000e+02
7.240000000000000000e+02	1.350000000000000000e+02
7.250000000000000000e+02	1.520000000000000000e+02
7.260000000000000000e+02	1.450000000000000000e+02
7.270000000000000000e+02	1.520000000000000000e+02
7.280000000000000000e+02	1.540000000000000000e+02
7.290000000000000000e+02	1.520000000000000000e+02
7.300000000000000000e+02	1.800000000000000000e+02
7.310000000000000000e+02	1.420000000000000000e+02
7.320000000000000000e+02	1.420000000000000000e+02
7.330000000000000000e+02	1.170000000000000000e+02
7.340000000000000000e+02	1.560000000000000000e+02
7.350000000000000000e+02	1.420000000000000000e+02
7.360000000000000000e+02	1.580000000000000000e+02
7.370000000000000000e+02	1.520000000000000000e+02
7.380000000000000000e+02	1.310000000000000000e+02
7.390000000000000000e+02	1.380000000000000000e+02
7.400000000000000000e+02	1.320000000000000000e+02
7.410000000000000000e+02	1.410000000000000000e+02
7.420000000000000000e+02	1.270000000000000000e+02
7.430000000000000000e+02	1.350000000000000000e+02
7.440000000000000000e+02	1.090000000000000000e+02
7.450000000000000000e+02	1.370000000000000000e+02
7.460000000000000000e+02	1.380000000000000000e+02
7.470000000000000000e+02	1.320000000000000000e+02
7.480000000000000000e+02	1.400000000000000000e+02
7.490000000000000000e+02	1.490000000000000000e+02
7.500000000000000000e+02	1.420000000000000000e+02
7.510000000000000000e+02	1.280000000000000000e+02
7.520000000000000000e+02	1.500000000000000000e+02
7.530000000000000000e+02	1.250000000000000000e+02
7.540000000000000000e+02	1.600000000000000000e+02
7.550000000000000000e+02	1.360000000000000000e+02
7.560000000000000000e+02	1.450000000000000000e+02
7.570000000000000000e+02	1.470000000000000000e+02
7.580000000000000000e+02	1.170000000000000000e+02
7.590000000000000000e+02	1.540000000000000000e+02
7.600000000000000000e+02	1.570000000000000000e+02
7.610000000000000000e+02	1.440000000000000000e+02
7.620000000000000000e+02	1.390000000000000000e+02
7.630000000000000000e+02	1.440000000000000000e+02
7.640000000000000000e+02	1.680000000000000000e+02
7.650000000000000000e+02	1.560000000000000000e+02
7.660000000000000000e+02	1.630000000000000000e+02
7.670000000000000000e+02	1.600000000000000000e+02
7.680000000000000000e+02	1.340000000000000000e+02
7.690000000000000000e+02	1.540000000000000000e+02
7.700000000000000000e+02	1.720000000000000000e+02
7.710000000000000000e+02	1.490000000000000000e+02
7.720000000000000000e+02	1.630000000000000000e+02
7.730000000000000000e+02	1.440000000000000000e+02
7.740000000000000000e+02	1.800000000000000000e+02
7.750000000000000000e+02	1.780000000000000000e+02
7.760000000000000000e+02	1.480000000000000000e+02
7.770000000000000000e+02	1.790000000000000000e+02
7.780000000000000000e+02	1.570000000000000000e+02
7.790000000000000000e+02	1.610000000000000000e+02
7.800000000000000000e+02	1.740000000000000000e+02
7.810000000000000000e+02	1.450000000000000000e+02
7.820000000000000000e+02	1.610000000000000000e+02
7.830000000000000000e+02	1.500000000000000000e+02
7.840000000000000000e+02	1.910000000000000000e+02
7.850000000000000000e+02	1.770000000000000000e+02
7.860000000000000000e+02	1.450000000000000000e+02
7.870000000000000000e+02	1.380000000000000000e+02
7.880000000000000000e+02	1.540000000000000000e+02
7.890000000000000000e+02	1.400000000000000000e+02
7.900000000000000000e+02	1.450000000000000000e+02
7.910000000000000000e+02	1.740000000000000000e+02
7.920000000000000000e+02	1.390000000000000000e+02
7.930000000000000000e+02	1.490000000000000000e+02
7.940000000000000000e+02	1.450000000000000000e+02
7.950000000000000000e+02	1.540000000000000000e+02
7.960000000000000000e+02	1.460000000000000000e+02
7.970000000000000000e+02	1.520000000000000000e+02
7.980000000000000000e+02	1.480000000000000000e+02
7.990000000000000000e+02	1.560000000000000000e+02
8.000000000000000000e+02	1.470000000000000000e+02
8.010000000000000000e+02	1.160000000000000000e+02
8.020000000000000000e+02	1.370000000000000000e+02
8.030000000000000000e+02	1.380000000000000000e+02
8.040000000000000000e+02	1.310000000000000000e+02
8.050000000000000000e+02	1.390000000000000000e+02
8.060000000000000000e+02	1.290000000000000000e+02
8.070000000000000000e+02	1.300000000000000000e+02
8.080000000000000000e+02	1.370000000000000000e+02
8.090000000000000000e+02	1.230000000000000000e+02
8.100000000000000000e+02	1.420000000000000000e+02
8.110000000000000000e+02	1.500000000000000000e+02
8.120000000000000000e+02	1.390000000000000000e+02
8.130000000000000000e+02	1.280000000000000000e+02
8.140000000000000000e+02	1.250000000000000000e+02
8.150000000000000000e+02	1.450000000000000000e+02
8.160000000000000000e+02	1.280000000000000000e+02
8.170000000000000000e+02	1.260000000000000000e+02
8.180000000000000000e+02	1.280000000000000000e+02
8.190000000000000000e+02	1.400000000000000000e+02
8.200000000000000000e+02	1.360000000000000000e+02
8.210000000000000000e+02	1.230000000000000000e+02
8.220000000000000000e+02	1.520000000000000000e+02
8.230000000000000000e+02	1.140000000000000000e+02
8.240000000000000000e+02	1.160000000000000000e+02
8.250000000000000000e+02	1.460000000000000000e+02
8.260000000000000000e+02	1.340000000000000000e+02
8.270000000000000000e+02	1.280000000000000000e+02
8.280000000000000000e+02	1.440000000000000000e+02
8.290000000000000000e+02	1.280000000000000000e+02
8.300000000000000000e+02	1.260000000000000000e+02
8.310000000000000000e+02	1.250000000000000000e+02
8.320000000000000000e+02	1.430000000000000000e+02
8.330000000000000000e+02	1.270000000000000000e+02
8.340000000000000000e+02	1.620000000000000000e+02
8.350000000000000000e+02	1.140000000000000000e+02
8.360000000000000000e+02	1.150000000000000000e+02
8.370000000000000000e+02	1.420000000000000000e+02
8.380000000000000000e+02	1.280000000000000000e+02
8.390000000000000000e+02	1.290000000000000000e+02
8.400000000000000000e+02	1.330000000000000000e+02
8.410000000000000000e+02	1.290000000000000000e+02
8.420000000000000000e+02	1.310000000000000000e+02
8.430000000000000000e+02	1.170000000000000000e+02
8.440000000000000000e+02	1.490000000000000000e+02
8.450000000000000000e+02	1.280000000000000000e+02
8.460000000000000000e+02	1.290000000000000000e+02
8.470000000000000000e+02	1.250000000000000000e+02
8.480000000000000000e+02	1.350000000000000000e+02
8.490000000000000000e+02	1.040000000000000000e+02
8.500000000000000000e+02	1.290000000000000000e+02
8.510000000000000000e+02	1.320000000000000000e+02
8.520000000000000000e+02	1.250000000000000000e+02
8.530000000000000000e+02	1.450000000000000000e+02
8.540000000000000000e+02	1.340000000000000000e+02
8.550000000000000000e+02	1.370000000000000000e+02
8.560000000000000000e+02	1.110000000000000000e+02
8.570000000000000000e+02	1.380000000000000000e+02
8.580000000000000000e+02	1.390000000000000000e+02
8.590000000000000000e+02	1.230000000000000000e+02
8.600000000000000000e+02	1.400000000000000000e+02
8.610000000000000000e+02	1.400000000000000000e+02
8.620000000000000000e+02	1.280000000000000000e+02
8.630000000000000000e+02	1.250000000000000000e+02
8.640000000000000000e+02	1.230000000000000000e+02
8.650000000000000000e+02	1.150000000000000000e+02
8.660000000000000000e+02	1.150000000000000000e+02
8.670000000000000000e+02	1.440000000000000000e+02
8.680000000000000000e+02	1.310000000000000000e+02
8.690000000000000000e+02	1.350000000000000000e+02
8.700000000000000000e+02	1.170000000000000000e+02
8.710000000000000000e+02	1.180000000000000000e+02
8.720000000000000000e+02	1.250000000000000000e+02
8.730000000000000000e+02	1.330000000000000000e+02
8.740000000000000000e+02	1.300000000000000000e+02
8.750000000000000000e+02	1.270000000000000000e+02
8.760000000000000000e+02	1.310000000000000000e+02
8.770000000000000000e+02	1.180000000000000000e+02
8.780000000000000000e+02	1.300000000000000000e+02
8.790000000000000000e+02	1.260000000000000000e+02
8.800000000000000000e+02	1.360000000000000000e+02
8.810000000000000000e+02	1.180000000000000000e+02
8.820000000000000000e+02	1.310000000000000000e+02
8.830000000000000000e+02	1.160000000000000000e+02
8.840000000000000000e+02	1.170000000000000000e+02
8.850000000000000000e+02	1.180000000000000000e+02
8.860000000000000000e+02	1.130000000000000000e+02
8.870000000000000000e+02	1.290000000000000000e+02
8.880000000000000000e+02	1.430000000000000000e+02
8.890000000000000000e+02	1.260000000000000000e+02
8.900000000000000000e+02	1.200000000000000000e+02
8.910000000000000000e+02	1.070000000000000000e+02
8.920000000000000000e+02	1.120000000000000000e+02
8.930000000000000000e+02	1.230000000000000000e+02
8.940000000000000000e+02	1.170000000000000000e+02
8.950000000000000000e+02	1.140000000000000000e+02
8.960000000000000000e+02	1.430000000000000000e+02
8.970000000000000000e+02	1.080000000000000000e+02
8.980000000000000000e+02	1.320000000000000000e+02
8.990000000000000000e+02	1.030000000000000000e+02
9.000000000000000000e+02	1.230000000000000000e+02
9.010000000000000000e+02	1.110000000000000000e+02
9.020000000000000000e+02	1.270000000000000000e+02
9.030000000000000000e+02	1.020000000000000000e+02
9.040000000000000000e+02	1.280000000000000000e+02
9.050000000000000000e+02	1.110000000000000000e+02
9.060000000000000000e+02	1.200000000000000000e+02
9.070000000000000000e+02	1.020000000000000000e+02
9.080000000000000000e+02	1.320000000000000000e+02
9.090000000000000000e+02	1.340000000000000000e+02
9.100000000000000000e+02	1.180000000000000000e+02
9.110000000000000000e+02	1.200000000000000000e+02
9.120000000000000000e+02	1.130000000000000000e+02
9.130000000000000000e+02	1.280000000000000000e+02
9.140000000000000000e+02	1.080000000000000000e+02
9.150000000000000000e+02	1.170000000000000000e+02
9.160000000000000000e+02	1.120000000000000000e+02
9.170000000000000000e+02	1.060000000000000000e+02
9.180000000000000000e+02	1.120000000000000000e+02
9.190000000000000000e+02	1.200000000000000000e+02
9.200000000000000000e+02	1.150000000000000000e+02
9.210000000000000000e+02	1.150000000000000000e+02
9.220000000000000000e+02	1.260000000000000000e+02
9.230000000000000000e+02	1.060000000000000000e+02
9.240000000000000000e+02	1.440000000000000000e+02
9.250000000000000000e+02	9.800000000000000000e+01
9.260000000000000000e+02	1.190000000000000000e+02
9.270000000000000000e+02	1.180000000000000000e+02
9.280000000000000000e+02	1.210000000000000000e+02
9.290000000000000000e+02	1.280000000000000000e+02
9.300000000000000000e+02	1.150000000000000000e+02
9.310000000000000000e+02	1.200000000000000000e+02
9.320000000000000000e+02	1.230000000000000000e+02
9.330000000000000000e+02	1.090000000000000000e+02
9.340000000000000000e+02	1.320000000000000000e+02
9.350000000000000000e+02	1.420000000000000000e+02
9.360000000000000000e+02	1.460000000000000000e+02
9.370000000000000000e+02	1.170000000000000000e+02
9.380000000000000000e+02	1.380000000000000000e+02
9.390000000000000000e+02	1.210000000000000000e+02
9.400000000000000000e+02	1.120000000000000000e+02
9.410000000000000000e+02	1.120000000000000000e+02
9.420000000000000000e+02	1.250000000000000000e+02
9.430000000000000000e+02	1.250000000000000000e+02
9.440000000000000000e+02	1.010000000000000000e+02
9.450000000000000000e+02	1.150000000000000000e+02
9.460000000000000000e+02	1.120000000000000000e+02
9.470000000000000000e+02	1.100000000000000000e+02
9.480000000000000000e+02	1.380000000000000000e+02
9.490000000000000000e+02	1.090000000000000000e+02
9.500000000000000000e+02	1.310000000000000000e+02
9.510000000000000000e+02	1.260000000000000000e+02
9.520000000000000000e+02	1.120000000000000000e+02
9.530000000000000000e+02	8.500000000000000000e+01
9.540000000000000000e+02	1.170000000000000000e+02
9.550000000000000000e+02	1.280000000000000000e+02
9.560000000000000000e+02	1.200000000000000000e+02
9.570000000000000000e+02	1.220000000000000000e+02
9.580000000000000000e+02	9.800000000000000000e+01
9.590000000000000000e+02	1.420000000000000000e+02
9.600000000000000000e+02	1.280000000000000000e+02
9.610000000000000000e+02	1.440000000000000000e+02
9.620000000000000000e+02	1.090000000000000000e+02
9.630000000000000000e+02	1.190000000000000000e+02
9.640000000000000000e+02	1.070000000000000000e+02
9.650000000000000000e+02	1.110000000000000000e+02
9.660000000000000000e+02	1.190000000000000000e+02
9.670000000000000000e+02	1.160000000000000000e+02
9.680000000000000000e+02	9.700000000000000000e+01
9.690000000000000000e+02	1.120000000000000000e+02
9.700000000000000000e+02	1.300000000000000000e+02
9.710000000000000000e+02	1.080000000000000000e+02
9.720000000000000000e+02	1.000000000000000000e+02
9.730000000000000000e+02	1.220000000000000000e+02
9.740000000000000000e+02	1.010000000000000000e+02
9.750000000000000000e+02	1.180000000000000000e+02
9.760000000000000000e+02	1.060000000000000000e+02
9.770000000000000000e+02	1.140000000000000000e+02
9.780000000000000000e+02	1.340000000000000000e+02
9.790000000000000000e+02	1.210000000000000000e+02
9.800000000000000000e+02	1.060000000000000000e+02
9.810000000000000000e+02	1.140000000000000000e+02
9.820000000000000000e+02	1.120000000000000000e+02
9.830000000000000000e+02	1.160000000000000000e+02
9.840000000000000000e+02	1.240000000000000000e+02
9.850000000000000000e+02	9.400000000000000000e+01
9.860000000000000000e+02	1.310000000000000000e+02
9.870000000000000000e+02	1.170000000000000000e+02
9.880000000000000000e+02	1.140000000000000000e+02
9.890000000000000000e+02	1.110000000000000000e+02
9.900000000000000000e+02	1.160000000000000000e+02
9.910000000000000000e+02	9.200000000000000000e+01
9.920000000000000000e+02	1.150000000000000000e+02
9.930000000000000000e+02	1.140000000000000000e+02
9.940000000000000000e+02	1.340000000000000000e+02
9.950000000000000000e+02	1.120000000000000000e+02
9.960000000000000000e+02	1.150000000000000000e+02
9.970000000000000000e+02	1.280000000000000000e+02
9.980000000000000000e+02	1.250000000000000000e+02
9.990000000000000000e+02	1.250000000000000000e+02
1.000000000000000000e+03	1.270000000000000000e+02
1.001000000000000000e+03	1.080000000000000000e+02
1.002000000000000000e+03	1.310000000000000000e+02
1.003000000000000000e+03	1.210000000000000000e+02
1.004000000000000000e+03	1.230000000000000000e+02
1.005000000000000000e+03	1.180000000000000000e+02
1.006000000000000000e+03	1.280000000000000000e+02
1.007000000000000000e+03	1.120000000000000000e+02
1.008000000000000000e+03	1.500000000000000000e+02
1.009000000000000000e+03	1.180000000000000000e+02
1.010000000000000000e+03	1.370000000000000000e+02
1.011000000000000000e+03	1.280000000000000000e+02
1.012000000000000000e+03	1.170000000000000000e+02
1.013000000000000000e+03	1.310000000000000000e+02
1.014000000000000000e+03	1.390000000000000000e+02
1.015000000000000000e+03	1.410000000000000000e+02
1.016000000000000000e+03	1.070000000000000000e+02
1.017000000000000000e+03	1.270000000000000000e+02
1.018000000000000000e+03	1.210000000000000000e+02
1.019000000000000000e+03	1.300000000000000000e+02
1.020000000000000000e+03	1.370000000000000000e+02
1.021000000000000000e+03	1.360000000000000000e+02
1.022000000000000000e+03	1.500000000000000000e+02
1.023000000000000000e+03	1.240000000000000000e+02
1.024000000000000000e+03	1.550000000000000000e+02
1.025000000000000000e+03	1.360000000000000000e+02
1.026000000000000000e+03	1.110000000000000000e+02
1.027000000000000000e+03	1.280000000000000000e+02
1.028000000000000000e+03	1.170000000000000000e+02
1.029000000000000000e+03	1.090000000000000000e+02
1.030000000000000000e+03	1.220000000000000000e+02
1.031000000000000000e+03	1.330000000000000000e+02
1.032000000000000000e+03	1.300000000000000000e+02
1.033000000000000000e+03	1.450000000000000000e+02
1.034000000000000000e+03	1.350000000000000000e+02
1.035000000000000000e+03	1.340000000000000000e+02
1.036000000000000000e+03	1.270000000000000000e+02
1.037000000000000000e+03	1.310000000000000000e+02
1.038000000000000000e+03	1.240000000000000000e+02
1.039000000000000000e+03	1.390000000000000000e+02
1.040000000000000000e+03	1.390000000000000000e+02
1.041000000000000000e+03	1.350000000000000000e+02
1.042000000000000000e+03	1.340000000000000000e+02
1.043000000000000000e+03	1.660000000000000000e+02
1.044000000000000000e+03	1.350000000000000000e+02
1.045000000000000000e+03	1.230000000000000000e+02
1.046000000000000000e+03	1.620000000000000000e+02
1.047000000000000000e+03	1.200000000000000000e+02
1.048000000000000000e+03	1.430000000000000000e+02
1.049000000000000000e+03	1.050000000000000000e+02
1.050000000000000000e+03	1.570000000000000000e+02
1.051000000000000000e+03	1.560000000000000000e+02
1.052000000000000000e+03	1.350000000000000000e+02
1.053000000000000000e+03	1.290000000000000000e+02
1.054000000000000000e+03	1.040000000000000000e+02
1.055000000000000000e+03	1.380000000000000000e+02
1.056000000000000000e+03	1.390000000000000000e+02
1.057000000000000000e+03	1.390000000000000000e+02
1.058000000000000000e+03	1.300000000000000000e+02
1.059000000000000000e+03	1.240000000000000000e+02
1.060000000000000000e+03	1.230000000000000000e+02
1.061000000000000000e+03	1.380000000000000000e+02
1.062000000000000000e+03	1.020000000000000000e+02
1.063000000000000000e+03	1.410000000000000000e+02
1.064000000000000000e+03	1.370000000000000000e+02
1.065000000000000000e+03	1.310000000000000000e+02
1.066000000000000000e+03	1.060000000000000000e+02
1.067000000000000000e+03	1.290000000000000000e+02
1.068000000000000000e+03	1.400000000000000000e+02
1.069000000000000000e+03	1.460000000000000000e+02
1.070000000000000000e+03	1.280000000000000000e+02
1.071000000000000000e+03	1.540000000000000000e+02
1.072000000000000000e+03	1.420000000000000000e+02
1.073000000000000000e+03	1.750000000000000000e+02
1.074000000000000000e+03	1.460000000000000000e+02
1.075000000000000000e+03	1.500000000000000000e+02
1.076000000000000000e+03	1.300000000000000000e+02
1.077000000000000000e+03	1.670000000000000000e+02
1.078000000000000000e+03	1.850000000000000000e+02
1.079000000000000000e+03	1.750000000000000000e+02
1.080000000000000000e+03	1.470000000000000000e+02
1.081000000000000000e+03	1.690000000000000000e+02
1.082000000000000000e+03	1.290000000000000000e+02
1.083000000000000000e+03	1.270000000000000000e+02
1.084000000000000000e+03	1.690000000000000000e+02
1.085000000000000000e+03	1.510000000000000000e+02
1.086000000000000000e+03	1.730000000000000000e+02
1.087000000000000000e+03	1.670000000000000000e+02
1.088000000000000000e+03	1.510000000000000000e+02
1.089000000000000000e+03	1.620000000000000000e+02
1.090000000000000000e+03	1.610000000000000000e+02
1.091000000000000000e+03	1.370000000000000000e+02
1.092000000000000000e+03	1.490000000000000000e+02
1.093000000000000000e+03	1.760000000000000000e+02
1.094000000000000000e+03	1.420000000000000000e+02
1.095000000000000000e+03	1.570000000000000000e+02
1.096000000000000000e+03	1.490000000000000000e+02
1.097000000000000000e+03	1.540000000000000000e+02
1.098000000000000000e+03	1.590000000000000000e+02
1.099000000000000000e+03	1.320000000000000000e+02
1.100000000000000000e+03	1.180000000000000000e+02
1.101000000000000000e+03	1.530000000000000000e+02
1.102000000000000000e+03	1.710000000000000000e+02
1.103000000000000000e+03	1.480000000000000000e+02
1.104000000000000000e+03	1.620000000000000000e+02
1.105000000000000000e+03	1.430000000000000000e+02
1.106000000000000000e+03	1.380000000000000000e+02
1.107000000000000000e+03	1.350000000000000000e+02
1.108000000000000000e+03	1.530000000000000000e+02
1.109000000000000000e+03	1.450000000000000000e+02
1.110000000000000000e+03	1.340000000000000000e+02
1.111000000000000000e+03	1.470000000000000000e+02
1.112000000000000000e+03	1.430000000000000000e+02
1.113000000000000000e+03	1.580000000000000000e+02
1.114000000000000000e+03	1.600000000000000000e+02
1.115000000000000000e+03	1.460000000000000000e+02
1.116000000000000000e+03	1.430000000000000000e+02
1.117000000000000000e+03	1.610000000000000000e+02
1.118000000000000000e+03	1.390000000000000000e+02
1.119000000000000000e+03	1.370000000000000000e+02
1.120000000000000000e+03	1.820000000000000000e+02
1.121000000000000000e+03	1.350000000000000000e+02
1.122000000000000000e+03	1.590000000000000000e+02
1.123000000000000000e+03	1.510000000000000000e+02
1.124000000000000000e+03	1.510000000000000000e+02
1.125000000000000000e+03	1.480000000000000000e+02
1.126000000000000000e+03	1.550000000000000000e+02
1.127000000000000000e+03	1.430000000000000000e+02
1.128000000000000000e+03	1.490000000000000000e+02
1.129000000000000000e+03	1.490000000000000000e+02
1.130000000000000000e+03	1.590000000000000000e+02
1.131000000000000000e+03	1.590000000000000000e+02
1.132000000000000000e+03	1.390000000000000000e+02
1.133000000000000000e+03	1.840000000000000000e+02
1.134000000000000000e+03	1.540000000000000000e+02
1.135000000000000000e+03	1.480000000000000000e+02
1.136000000000000000e+03	1.740000000000000000e+02
1.137000000000000000e+03	1.440000000000000000e+02
1.138000000000000000e+03	1.450000000000000000e+02
1.139000000000000000e+03	1.420000000000000000e+02
1.140000000000000000e+03	1.500000000000000000e+02
1.141000000000000000e+03	1.470000000000000000e+02
1.142000000000000000e+03	1.540000000000000000e+02
1.143000000000000000e+03	1.450000000000000000e+02
1.144000000000000000e+03	1.450000000000000000e+02
1.145000000000000000e+03	1.370000000000000000e+02
1.146000000000000000e+03	1.380000000000000000e+02
1.147000000000000000e+03	1.430000000000000000e+02
1.148000000000000000e+03	1.350000000000000000e+02
1.149000000000000000e+03	1.480000000000000000e+02
1.150000000000000000e+03	1.400000000000000000e+02
1.151000000000000000e+03	1.410000000000000000e+02
1.152000000000000000e+03	1.590000000000000000e+02
1.153000000000000000e+03	1.390000000000000000e+02
1.154000000000000000e+03	1.670000000000000000e+02
1.155000000000000000e+03	1.440000000000000000e+02
1.156000000000000000e+03	1.470000000000000000e+02
1.157000000000000000e+03	1.550000000000000000e+02
1.158000000000000000e+03	1.370000000000000000e+02
1.159000000000000000e+03	1.640000000000000000e+02
1.160000000000000000e+03	1.590000000000000000e+02
1.161000000000000000e+03	1.420000000000000000e+02
1.162000000000000000e+03	1.450000000000000000e+02
1.163000000000000000e+03	1.510000000000000000e+02
1.164000000000000000e+03	1.160000000000000000e+02
1.165000000000000000e+03	1.370000000000000000e+02
1.166000000000000000e+03	1.420000000000000000e+02
1.167000000000000000e+03	1.520000000000000000e+02
1.168000000000000000e+03	1.490000000000000000e+02
1.169000000000000000e+03	1.690000000000000000e+02
1.170000000000000000e+03	1.410000000000000000e+02
1.171000000000000000e+03	1.340000000000000000e+02
1.172000000000000000e+03	1.370000000000000000e+02
1.173000000000000000e+03	1.480000000000000000e+02
1.174000000000000000e+03	1.310000000000000000e+02
1.175000000000000000e+03	1.430000000000000000e+02
1.176000000000000000e+03	1.540000000000000000e+02
1.177000000000000000e+03	1.560000000000000000e+02
1.178000000000000000e+03	1.530000000000000000e+02
1.179000000000000000e+03	1.390000000000000000e+02
1.180000000000000000e+03	1.490000000000000000e+02
1.181000000000000000e+03	1.330000000000000000e+02
1.182000000000000000e+03	1.640000000000000000e+02
1.183000000000000000e+03	1.450000000000000000e+02
1.184000000000000000e+03	1.360000000000000000e+02
1.185000000000000000e+03	1.270000000000000000e+02
1.186000000000000000e+03	1.270000000000000000e+02
1.187000000000000000e+03	1.410000000000000000e+02
1.188000000000000000e+03	1.460000000000000000e+02
1.189000000000000000e+03	1.650000000000000000e+02
1.190000000000000000e+03	1.580000000000000000e+02
1.191000000000000000e+03	1.420000000000000000e+02
1.192000000000000000e+03	1.410000000000000000e+02
1.193000000000000000e+03	1.640000000000000000e+02
1.194000000000000000e+03	1.690000000000000000e+02
1.195000000000000000e+03	1.220000000000000000e+02
1.196000000000000000e+03	1.650000000000000000e+02
1.197000000000000000e+03	1.330000000000000000e+02
1.198000000000000000e+03	1.570000000000000000e+02
1.199000000000000000e+03	1.570000000000000000e+02
1.200000000000000000e+03	1.660000000000000000e+02
1.201000000000000000e+03	1.400000000000000000e+02
1.202000000000000000e+03	1.490000000000000000e+02
1.203000000000000000e+03	1.370000000000000000e+02
1.204000000000000000e+03	1.440000000000000000e+02
1.205000000000000000e+03	1.190000000000000000e+02
1.206000000000000000e+03	1.480000000000000000e+02
1.207000000000000000e+03	1.530000000000000000e+02
1.208000000000000000e+03	1.260000000000000000e+02
1.209000000000000000e+03	1.440000000000000000e+02
1.210000000000000000e+03	1.430000000000000000e+02
1.211000000000000000e+03	1.360000000000000000e+02
1.212000000000000000e+03	1.360000000000000000e+02
1.213000000000000000e+03	1.390000000000000000e+02
1.214000000000000000e+03	1.300000000000000000e+02
1.215000000000000000e+03	1.210000000000000000e+02
1.216000000000000000e+03	1.280000000000000000e+02
1.217000000000000000e+03	1.370000000000000000e+02
1.218000000000000000e+03	1.350000000000000000e+02
1.219000000000000000e+03	1.230000000000000000e+02
1.220000000000000000e+03	1.400000000000000000e+02
1.221000000000000000e+03	1.230000000000000000e+02
1.222000000000000000e+03	1.260000000000000000e+02
1.223000000000000000e+03	1.360000000000000000e+02
1.224000000000000000e+03	9.700000000000000000e+01
1.225000000000000000e+03	1.230000000000000000e+02
1.226000000000000000e+03	1.240000000000000000e+02
1.227000000000000000e+03	1.260000000000000000e+02
1.228000000000000000e+03	1.220000000000000000e+02
1.229000000000000000e+03	1.340000000000000000e+02
1.230000000000000000e+03	1.260000000000000000e+02
1.231000000000000000e+03	1.260000000000000000e+02
1.232000000000000000e+03	1.370000000000000000e+02
1.233000000000000000e+03	1.180000000000000000e+02
1.234000000000000000e+03	1.260000000000000000e+02
1.235000000000000000e+03	1.350000000000000000e+02
1.236000000000000000e+03	1.100000000000000000e+02
1.237000000000000000e+03	1.190000000000000000e+02
1.238000000000000000e+03	9.800000000000000000e+01
1.239000000000000000e+03	1.400000000000000000e+02
1.240000000000000000e+03	1.130000000000000000e+02
1.241000000000000000e+03	1.010000000000000000e+02
1.242000000000000000e+03	1.190000000000000000e+02
1.243000000000000000e+03	1.090000000000000000e+02
1.244000000000000000e+03	1.220000000000000000e+02
1.245000000000000000e+03	1.220000000000000000e+02
1.246000000000000000e+03	1.390000000000000000e+02
1.247000000000000000e+03	1.360000000000000000e+02
1.248000000000000000e+03	1.200000000000000000e+02
1.249000000000000000e+03	1.150000000000000000e+02
1.250000000000000000e+03	1.290000000000000000e+02
1.251000000000000000e+03	1.260000000000000000e+02
1.252000000000000000e+03	1.210000000000000000e+02
1.253000000000000000e+03	1.090000000000000000e+02
1.254000000000000000e+03	1.060000000000000000e+02
1.255000000000000000e+03	1.250000000000000000e+02
1.256000000000000000e+03	1.170000000000000000e+02
1.257000000000000000e+03	1.510000000000000000e+02
1.258000000000000000e+03	1.250000000000000000e+02
1.259000000000000000e+03	1.310000000000000000e+02
1.260000000000000000e+03	1.260000000000000000e+02
1.261000000000000000e+03	1.410000000000000000e+02
1.262000000000000000e+03	9.800000000000000000e+01
1.263000000000000000e+03	1.190000000000000000e+02
1.264000000000000000e+03	1.290000000000000000e+02
1.265000000000000000e+03	1.320000000000000000e+02
1.266000000000000000e+03	1.150000000000000000e+02
1.267000000000000000e+03	1.380000000000000000e+02
1.268000000000000000e+03	1.090000000000000000e+02
1.269000000000000000e+03	1.200000000000000000e+02
1.270000000000000000e+03	8.900000000000000000e+01
1.271000000000000000e+03	1.090000000000000000e+02
1.272000000000000000e+03	1.130000000000000000e+02
1.273000000000000000e+03	1.130000000000000000e+02
1.274000000000000000e+03	1.140000000000000000e+02
1.275000000000000000e+03	1.140000000000000000e+02
1.276000000000000000e+03	1.490000000000000000e+02
1.277000000000000000e+03	1.390000000000000000e+02
1.278000000000000000e+03	1.200000000000000000e+02
1.279000000000000000e+03	9.700000000000000000e+01
1.280000000000000000e+03	9.600000000000000000e+01
1.281000000000000000e+03	1.160000000000000000e+02
1.282000000000000000e+03	1.010000000000000000e+02
1.283000000000000000e+03	1.080000000000000000e+02
1.284000000000000000e+03	1.150000000000000000e+02
1.285000000000000000e+03	1.310000000000000000e+02
1.286000000000000000e+03	1.140000000000000000e+02
1.287000000000000000e+03	1.040000000000000000e+02
1.288000000000000000e+03	9.500000000000000000e+01
1.289000000000000000e+03	1.210000000000000000e+02
1.290000000000000000e+03	1.280000000000000000e+02
1.291000000000000000e+03	1.200000000000000000e+02
1.292000000000000000e+03	1.340000000000000000e+02
1.293000000000000000e+03	1.200000000000000000e+02
1.294000000000000000e+03	1.310000000000000000e+02
1.295000000000000000e+03	1.170000000000000000e+02
1.296000000000000000e+03	1.080000000000000000e+02
1.297000000000000000e+03	1.050000000000000000e+02
1.298000000000000000e+03	1.100000000000000000e+02
1.299000000000000000e+03	1.150000000000000000e+02
1.300000000000000000e+03	1.190000000000000000e+02
1.301000000000000000e+03	1.180000000000000000e+02
1.302000000000000000e+03	1.090000000000000000e+02
1.303000000000000000e+03	1.380000000000000000e+02
1.304000000000000000e+03	9.900000000000000000e+01
1.305000000000000000e+03	1.270000000000000000e+02
1.306000000000000000e+03	1.100000000000000000e+02
1.307000000000000000e+03	1.020000000000000000e+02
1.308000000000000000e+03	1.120000000000000000e+02
1.309000000000000000e+03	1.220000000000000000e+02
1.310000000000000000e+03	1.020000000000000000e+02
1.311000000000000000e+03	1.090000000000000000e+02
1.312000000000000000e+03	1.180000000000000000e+02
1.313000000000000000e+03	8.200000000000000000e+01
1.314000000000000000e+03	1.140000000000000000e+02
1.315000000000000000e+03	1.010000000000000000e+02
1.316000000000000000e+03	1.010000000000000000e+02
1.317000000000000000e+03	1.080000000000000000e+02
1.318000000000000000e+03	1.080000000000000000e+02
1.319000000000000000e+03	1.150000000000000000e+02
1.320000000000000000e+03	1.050000000000000000e+02
1.321000000000000000e+03	1.150000000000000000e+02
1.322000000000000000e+03	1.140000000000000000e+02
1.323000000000000000e+03	1.230000000000000000e+02
1.324000000000000000e+03	1.110000000000000000e+02
1.325000000000000000e+03	1.170000000000000000e+02
1.326000000000000000e+03	1.110000000000000000e+02
1.327000000000000000e+03	9.700000000000000000e+01
1.328000000000000000e+03	9.500000000000000000e+01
1.329000000000000000e+03	1.040000000000000000e+02
1.330000000000000000e+03	1.180000000000000000e+02
1.331000000000000000e+03	1.360000000000000000e+02
1.332000000000000000e+03	1.220000000000000000e+02
1.333000000000000000e+03	1.060000000000000000e+02
1.334000000000000000e+03	1.280000000000000000e+02
1.335000000000000000e+03	1.290000000000000000e+02
1.336000000000000000e+03	1.030000000000000000e+02
1.337000000000000000e+03	1.250000000000000000e+02
1.338000000000000000e+03	9.500000000000000000e+01
1.339000000000000000e+03	9.900000000000000000e+01
1.340000000000000000e+03	1.030000000000000000e+02
1.341000000000000000e+03	1.150000000000000000e+02
1.342000000000000000e+03	1.150000000000000000e+02
1.343000000000000000e+03	1.150000000000000000e+02
1.344000000000000000e+03	1.120000000000000000e+02
1.345000000000000000e+03	1.000000000000000000e+02
1.346000000000000000e+03	8.200000000000000000e+01
1.347000000000000000e+03	1.190000000000000000e+02
1.348000000000000000e+03	1.140000000000000000e+02
1.349000000000000000e+03	1.060000000000000000e+02
1.350000000000000000e+03	1.300000000000000000e+02
1.351000000000000000e+03	1.100000000000000000e+02
1.352000000000000000e+03	1.200000000000000000e+02
1.353000000000000000e+03	1.160000000000000000e+02
1.354000000000000000e+03	1.230000000000000000e+02
1.355000000000000000e+03	1.190000000000000000e+02
1.356000000000000000e+03	1.320000000000000000e+02
1.357000000000000000e+03	1.040000000000000000e+02
1.358000000000000000e+03	1.140000000000000000e+02
1.359000000000000000e+03	1.210000000000000000e+02
1.360000000000000000e+03	1.290000000000000000e+02
1.361000000000000000e+03	1.100000000000000000e+02
1.362000000000000000e+03	1.280000000000000000e+02
1.363000000000000000e+03	1.310000000000000000e+02
1.364000000000000000e+03	1.230000000000000000e+02
1.365000000000000000e+03	1.210000000000000000e+02
1.366000000000000000e+03	1.220000000000000000e+02
1.367000000000000000e+03	1.130000000000000000e+02
1.368000000000000000e+03	1.210000000000000000e+02
1.369000000000000000e+03	1.080000000000000000e+02
1.370000000000000000e+03	1.170000000000000000e+02
1.371000000000000000e+03	1.270000000000000000e+02
1.372000000000000000e+03	1.340000000000000000e+02
1.373000000000000000e+03	1.120000000000000000e+02
1.374000000000000000e+03	9.300000000000000000e+01
1.375000000000000000e+03	1.330000000000000000e+02
1.376000000000000000e+03	1.200000000000000000e+02
1.377000000000000000e+03	1.380000000000000000e+02
1.378000000000000000e+03	1.170000000000000000e+02
1.379000000000000000e+03	1.310000000000000000e+02
1.380000000000000000e+03	1.320000000000000000e+02
1.381000000000000000e+03	1.190000000000000000e+02
1.382000000000000000e+03	1.150000000000000000e+02
1.383000000000000000e+03	1.140000000000000000e+02
1.384000000000000000e+03	1.170000000000000000e+02
1.385000000000000000e+03	1.210000000000000000e+02
1.386000000000000000e+03	1.340000000000000000e+02
1.387000000000000000e+03	1.270000000000000000e+02
1.388000000000000000e+03	1.340000000000000000e+02
1.389000000000000000e+03	1.260000000000000000e+02
1.390000000000000000e+03	1.200000000000000000e+02
1.391000000000000000e+03	1.290000000000000000e+02
1.392000000000000000e+03	1.130000000000000000e+02
1.393000000000000000e+03	1.070000000000000000e+02
1.394000000000000000e+03	1.380000000000000000e+02
1.395000000000000000e+03	1.240000000000000000e+02
1.396000000000000000e+03	1.370000000000000000e+02
1.397000000000000000e+03	1.070000000000000000e+02
1.398000000000000000e+03	1.350000000000000000e+02
1.399000000000000000e+03	1.180000000000000000e+02
1.400000000000000000e+03	1.000000000000000000e+02
1.401000000000000000e+03	1.120000000000000000e+02
1.402000000000000000e+03	1.130000000000000000e+02
1.403000000000000000e+03	1.310000000000000000e+02
1.404000000000000000e+03	1.220000000000000000e+02
1.405000000000000000e+03	1.260000000000000000e+02
1.406000000000000000e+03	1.130000000000000000e+02
1.407000000000000000e+03	1.460000000000000000e+02
1.408000000000000000e+03	1.160000000000000000e+02
1.409000000000000000e+03	1.110000000000000000e+02
1.410000000000000000e+03	1.330000000000000000e+02
1.411000000000000000e+03	1.320000000000000000e+02
1.412000000000000000e+03	1.340000000000000000e+02
1.413000000000000000e+03	1.270000000000000000e+02
1.414000000000000000e+03	1.250000000000000000e+02
1.415000000000000000e+03	1.390000000000000000e+02
1.416000000000000000e+03	1.200000000000000000e+02
1.417000000000000000e+03	1.490000000000000000e+02
1.418000000000000000e+03	1.230000000000000000e+02
1.419000000000000000e+03	1.290000000000000000e+02
1.420000000000000000e+03	1.130000000000000000e+02
1.421000000000000000e+03	1.250000000000000000e+02
1.422000000000000000e+03	1.150000000000000000e+02
1.423000000000000000e+03	1.280000000000000000e+02
1.424000000000000000e+03	1.090000000000000000e+02
1.425000000000000000e+03	1.170000000000000000e+02
1.426000000000000000e+03	1.200000000000000000e+02
1.427000000000000000e+03	1.230000000000000000e+02
1.428000000000000000e+03	1.360000000000000000e+02
1.429000000000000000e+03	1.340000000000000000e+02
1.430000000000000000e+03	1.170000000000000000e+02
1.431000000000000000e+03	1.190000000000000000e+02
1.432000000000000000e+03	1.200000000000000000e+02
1.433000000000000000e+03	1.120000000000000000e+02
1.434000000000000000e+03	1.300000000000000000e+02
1.435000000000000000e+03	1.140000000000000000e+02
1.436000000000000000e+03	1.360000000000000000e+02
1.437000000000000000e+03	1.320000000000000000e+02
1.438000000000000000e+03	1.570000000000000000e+02
1.439000000000000000e+03	1.280000000000000000e+02
1.440000000000000000e+03	1.400000000000000000e+02
1.441000000000000000e+03	1.300000000000000000e+02
1.442000000000000000e+03	1.440000000000000000e+02
1.443000000000000000e+03	1.450000000000000000e+02
1.444000000000000000e+03	1.350000000000000000e+02
1.445000000000000000e+03	1.320000000000000000e+02
1.446000000000000000e+03	1.600000000000000000e+02
1.447000000000000000e+03	1.380000000000000000e+02
1.448000000000000000e+03	1.110000000000000000e+02
1.449000000000000000e+03	1.370000000000000000e+02
1.450000000000000000e+03	1.370000000000000000e+02
1.451000000000000000e+03	1.320000000000000000e+02
1.452000000000000000e+03	1.400000000000000000e+02
1.453000000000000000e+03	1.430000000000000000e+02
1.454000000000000000e+03	1.170000000000000000e+02
1.455000000000000000e+03	1.420000000000000000e+02
1.456000000000000000e+03	1.690000000000000000e+02
1.457000000000000000e+03	1.570000000000000000e+02
1.458000000000000000e+03	1.360000000000000000e+02
1.459000000000000000e+03	1.260000000000000000e+02
1.460000000000000000e+03	1.640000000000000000e+02
1.461000000000000000e+03	1.490000000000000000e+02
1.462000000000000000e+03	1.440000000000000000e+02
1.463000000000000000e+03	1.430000000000000000e+02
1.464000000000000000e+03	1.360000000000000000e+02
1.465000000000000000e+03	1.300000000000000000e+02
1.466000000000000000e+03	1.510000000000000000e+02
1.467000000000000000e+03	1.170000000000000000e+02
1.468000000000000000e+03	1.500000000000000000e+02
1.469000000000000000e+03	1.420000000000000000e+02
1.470000000000000000e+03	1.290000000000000000e+02
1.471000000000000000e+03	1.460000000000000000e+02
1.472000000000000000e+03	1.130000000000000000e+02
1.473000000000000000e+03	1.280000000000000000e+02
1.474000000000000000e+03	1.190000000000000000e+02
1.475000000000000000e+03	1.590000000000000000e+02
1.476000000000000000e+03	1.210000000000000000e+02
1.477000000000000000e+03	1.230000000000000000e+02
1.478000000000000000e+03	1.440000000000000000e+02
1.479000000000000000e+03	1.160000000000000000e+02
1.480000000000000000e+03	1.400000000000000000e+02
1.481000000000000000e+03	1.620000000000000000e+02
1.482000000000000000e+03	1.400000000000000000e+02
1.483000000000000000e+03	1.130000000000000000e+02
1.484000000000000000e+03	1.150000000000000000e+02
1.485000000000000000e+03	1.410000000000000000e+02
1.486000000000000000e+03	1.590000000000000000e+02
1.487000000000000000e+03	1.260000000000000000e+02
1.488000000000000000e+03	1.300000000000000000e+02
1.489000000000000000e+03	1.310000000000000000e+02
1.490000000000000000e+03	1.330000000000000000e+02
1.491000000000000000e+03	1.640000000000000000e+02
1.492000000000000000e+03	1.380000000000000000e+02
1.493000000000000000e+03	1.340000000000000000e+02
1.494000000000000000e+03	1.570000000000000000e+02
1.495000000000000000e+03	1.450000000000000000e+02
1.496000000000000000e+03	1.440000000000000000e+02
1.497000000000000000e+03	1.380000000000000000e+02
1.498000000000000000e+03	1.380000000000000000e+02
1.499000000000000000e+03	1.230000000000000000e+02
1.500000000000000000e+03	1.250000000000000000e+02
1.501000000000000000e+03	1.350000000000000000e+02
1.502000000000000000e+03	1.340000000000000000e+02
1.503000000000000000e+03	1.460000000000000000e+02
1.504000000000000000e+03	1.530000000000000000e+02
1.505000000000000000e+03	1.400000000000000000e+02
1.506000000000000000e+03	1.220000000000000000e+02
1.507000000000000000e+03	1.260000000000000000e+02
1.508000000000000000e+03	1.300000000000000000e+02
1.509000000000000000e+03	1.680000000000000000e+02
1.510000000000000000e+03	1.280000000000000000e+02
1.511000000000000000e+03	1.230000000000000000e+02
1.512000000000000000e+03	1.450000000000000000e+02
1.513000000000000000e+03	1.270000000000000000e+02
1.514000000000000000e+03	1.280000000000000000e+02
1.515000000000000000e+03	1.300000000000000000e+02
1.516000000000000000e+03	1.190000000000000000e+02
1.517000000000000000e+03	1.580000000000000000e+02
1.518000000000000000e+03	1.410000000000000000e+02
1.519000000000000000e+03	1.320000000000000000e+02
1.520000000000000000e+03	1.640000000000000000e+02
1.521000000000000000e+03	1.540000000000000000e+02
1.522000000000000000e+03	1.240000000000000000e+02
1.523000000000000000e+03	1.160000000000000000e+02
1.524000000000000000e+03	1.370000000000000000e+02
1.525000000000000000e+03	1.350000000000000000e+02
1.526000000000000000e+03	1.340000000000000000e+02
1.527000000000000000e+03	1.160000000000000000e+02
1.528000000000000000e+03	1.400000000000000000e+02
1.529000000000000000e+03	1.300000000000000000e+02
1.530000000000000000e+03	1.260000000000000000e+02
1.531000000000000000e+03	1.380000000000000000e+02
1.532000000000000000e+03	1.310000000000000000e+02
1.533000000000000000e+03	1.470000000000000000e+02
1.534000000000000000e+03	1.340000000000000000e+02
1.535000000000000000e+03	1.260000000000000000e+02
1.536000000000000000e+03	1.280000000000000000e+02
1.537000000000000000e+03	1.120000000000000000e+02
1.538000000000000000e+03	1.420000000000000000e+02
1.539000000000000000e+03	1.300000000000000000e+02
1.540000000000000000e+03	1.530000000000000000e+02
1.541000000000000000e+03	1.250000000000000000e+02
1.542000000000000000e+03	1.250000000000000000e+02
1.543000000000000000e+03	1.390000000000000000e+02
1.544000000000000000e+03	1.260000000000000000e+02
1.545000000000000000e+03	1.360000000000000000e+02
1.546000000000000000e+03	1.060000000000000000e+02
1.547000000000000000e+03	1.260000000000000000e+02
1.548000000000000000e+03	1.380000000000000000e+02
1.549000000000000000e+03	1.340000000000000000e+02
1.550000000000000000e+03	1.400000000000000000e+02
1.551000000000000000e+03	1.410000000000000000e+02
1.552000000000000000e+03	1.570000000000000000e+02
1.553000000000000000e+03	1.520000000000000000e+02
1.554000000000000000e+03	1.360000000000000000e+02
1.555000000000000000e+03	1.370000000000000000e+02
1.556000000000000000e+03	1.040000000000000000e+02
1.557000000000000000e+03	1.290000000000000000e+02
1.558000000000000000e+03	9.700000000000000000e+01
1.559000000000000000e+03	9.800000000000000000e+01
1.560000000000000000e+03	1.300000000000000000e+02
1.561000000000000000e+03	1.310000000000000000e+02
1.562000000000000000e+03	1.410000000000000000e+02
1.563000000000000000e+03	1.220000000000000000e+02
1.564000000000000000e+03	1.190000000000000000e+02
1.565000000000000000e+03	9.400000000000000000e+01
1.566000000000000000e+03	1.470000000000000000e+02
1.567000000000000000e+03	1.340000000000000000e+02
1.568000000000000000e+03	1.200000000000000000e+02
1.569000000000000000e+03	1.290000000000000000e+02
1.570000000000000000e+03	1.250000000000000000e+02
1.571000000000000000e+03	1.320000000000000000e+02
1.572000000000000000e+03	1.190000000000000000e+02
1.573000000000000000e+03	1.290000000000000000e+02
1.574000000000000000e+03	1.230000000000000000e+02
1.575000000000000000e+03	1.300000000000000000e+02
1.576000000000000000e+03	1.300000000000000000e+02
1.577000000000000000e+03	1.130000000000000000e+02
1.578000000000000000e+03	1.250000000000000000e+02
1.579000000000000000e+03	1.490000000000000000e+02
1.580000000000000000e+03	1.330000000000000000e+02
1.581000000000000000e+03	1.270000000000000000e+02
1.582000000000000000e+03	1.220000000000000000e+02
1.583000000000000000e+03	1.230000000000000000e+02
1.584000000000000000e+03	1.140000000000000000e+02
1.585000000000000000e+03	1.110000000000000000e+02
1.586000000000000000e+03	1.180000000000000000e+02
1.587000000000000000e+03	1.220000000000000000e+02
1.588000000000000000e+03	1.260000000000000000e+02
1.589000000000000000e+03	1.350000000000000000e+02
1.590000000000000000e+03	1.110000000000000000e+02
1.591000000000000000e+03	1.220000000000000000e+02
1.592000000000000000e+03	1.120000000000000000e+02
1.593000000000000000e+03	1.280000000000000000e+02
1.594000000000000000e+03	1.090000000000000000e+02
1.595000000000000000e+03	1.320000000000000000e+02
1.596000000000000000e+03	1.360000000000000000e+02
1.597000000000000000e+03	1.400000000000000000e+02
1.598000000000000000e+03	1.270000000000000000e+02
1.599000000000000000e+03	1.380000000000000000e+02
1.600000000000000000e+03	1.170000000000000000e+02
1.601000000000000000e+03	1.170000000000000000e+02
1.602000000000000000e+03	1.310000000000000000e+02
1.603000000000000000e+03	1.260000000000000000e+02
1.604000000000000000e+03	1.120000000000000000e+02
1.605000000000000000e+03	1.230000000000000000e+02
1.606000000000000000e+03	1.190000000000000000e+02
1.607000000000000000e+03	1.320000000000000000e+02
1.608000000000000000e+03	1.130000000000000000e+02
1.609000000000000000e+03	1.350000000000000000e+02
1.610000000000000000e+03	1.160000000000000000e+02
1.611000000000000000e+03	1.220000000000000000e+02
1.612000000000000000e+03	1.130000000000000000e+02
1.613000000000000000e+03	1.220000000000000000e+02
1.614000000000000000e+03	1.220000000000000000e+02
1.615000000000000000e+03	1.050000000000000000e+02
1.616000000000000000e+03	1.310000000000000000e+02
1.617000000000000000e+03	1.110000000000000000e+02
1.618000000000000000e+03	1.380000000000000000e+02
1.619000000000000000e+03	1.210000000000000000e+02
1.620000000000000000e+03	1.280000000000000000e+02
1.621000000000000000e+03	1.240000000000000000e+02
1.622000000000000000e+03	1.160000000000000000e+02
1.623000000000000000e+03	1.290000000000000000e+02
1.624000000000000000e+03	1.120000000000000000e+02
1.625000000000000000e+03	1.410000000000000000e+02
1.626000000000000000e+03	1.120000000000000000e+02
1.627000000000000000e+03	1.050000000000000000e+02
1.628000000000000000e+03	1.040000000000000000e+02
1.629000000000000000e+03	1.140000000000000000e+02
1.630000000000000000e+03	1.170000000000000000e+02
1.631000000000000000e+03	1.130000000000000000e+02
1.632000000000000000e+03	1.160000000000000000e+02
1.633000000000000000e+03	1.170000000000000000e+02
1.634000000000000000e+03	1.180000000000000000e+02
1.635000000000000000e+03	1.280000000000000000e+02
1.636000000000000000e+03	1.180000000000000000e+02
1.637000000000000000e+03	1.080000000000000000e+02
1.638000000000000000e+03	1.080000000000000000e+02
1.639000000000000000e+03	1.180000000000000000e+02
1.640000000000000000e+03	1.150000000000000000e+02
1.641000000000000000e+03	1.140000000000000000e+02
1.642000000000000000e+03	1.130000000000000000e+02
1.643000000000000000e+03	1.110000000000000000e+02
1.644000000000000000e+03	1.330000000000000000e+02
1.645000000000000000e+03	1.490000000000000000e+02
1.646000000000000000e+03	1.340000000000000000e+02
1.647000000000000000e+03	8.300000000000000000e+01
1.648000000000000000e+03	1.070000000000000000e+02
1.649000000000000000e+03	1.070000000000000000e+02
1.650000000000000000e+03	1.320000000000000000e+02
1.651000000000000000e+03	1.000000000000000000e+02
1.652000000000000000e+03	1.030000000000000000e+02
1.653000000000000000e+03	1.170000000000000000e+02
1.654000000000000000e+03	1.120000000000000000e+02
1.655000000000000000e+03	1.210000000000000000e+02
1.656000000000000000e+03	1.090000000000000000e+02
1.657000000000000000e+03	1.150000000000000000e+02
1.658000000000000000e+03	1.350000000000000000e+02
1.659000000000000000e+03	1.420000000000000000e+02
1.660000000000000000e+03	1.410000000000000000e+02
1.661000000000000000e+03	1.280000000000000000e+02
1.662000000000000000e+03	1.030000000000000000e+02
1.663000000000000000e+03	1.440000000000000000e+02
1.664000000000000000e+03	1.130000000000000000e+02
1.665000000000000000e+03	1.130000000000000000e+02
1.666000000000000000e+03	1.220000000000000000e+02
1.667000000000000000e+03	1.240000000000000000e+02
1.668000000000000000e+03	9.300000000000000000e+01
1.669000000000000000e+03	1.200000000000000000e+02
1.670000000000000000e+03	1.140000000000000000e+02
1.671000000000000000e+03	1.260000000000000000e+02
1.672000000000000000e+03	1.240000000000000000e+02
1.673000000000000000e+03	1.170000000000000000e+02
1.674000000000000000e+03	1.200000000000000000e+02
1.675000000000000000e+03	1.190000000000000000e+02
1.676000000000000000e+03	1.140000000000000000e+02
1.677000000000000000e+03	1.270000000000000000e+02
1.678000000000000000e+03	1.200000000000000000e+02
1.679000000000000000e+03	1.330000000000000000e+02
1.680000000000000000e+03	1.130000000000000000e+02
1.681000000000000000e+03	1.140000000000000000e+02
1.682000000000000000e+03	1.000000000000000000e+02
1.683000000000000000e+03	1.140000000000000000e+02
1.684000000000000000e+03	1.230000000000000000e+02
1.685000000000000000e+03	1.220000000000000000e+02
1.686000000000000000e+03	9.900000000000000000e+01
1.687000000000000000e+03	1.090000000000000000e+02
1.688000000000000000e+03	9.600000000000000000e+01
1.689000000000000000e+03	1.240000000000000000e+02
1.690000000000000000e+03	1.110000000000000000e+02
1.691000000000000000e+03	1.170000000000000000e+02
1.692000000000000000e+03	1.180000000000000000e+02
1.693000000000000000e+03	1.290000000000000000e+02
1.694000000000000000e+03	1.270000000000000000e+02
1.695000000000000000e+03	1.170000000000000000e+02
1.696000000000000000e+03	1.210000000000000000e+02
1.697000000000000000e+03	1.260000000000000000e+02
1.698000000000000000e+03	1.070000000000000000e+02
1.699000000000000000e+03	1.090000000000000000e+02
1.700000000000000000e+03	1.230000000000000000e+02
1.701000000000000000e+03	1.170000000000000000e+02
1.702000000000000000e+03	1.280000000000000000e+02
1.703000000000000000e+03	1.160000000000000000e+02
1.704000000000000000e+03	1.190000000000000000e+02
1.705000000000000000e+03	1.310000000000000000e+02
1.706000000000000000e+03	1.110000000000000000e+02
1.707000000000000000e+03	1.290000000000000000e+02
1.708000000000000000e+03	1.520000000000000000e+02
1.709000000000000000e+03	1.260000000000000000e+02
1.710000000000000000e+03	1.160000000000000000e+02
1.711000000000000000e+03	1.140000000000000000e+02
1.712000000000000000e+03	1.250000000000000000e+02
1.713000000000000000e+03	1.320000000000000000e+02
1.714000000000000000e+03	1.270000000000000000e+02
1.715000000000000000e+03	1.290000000000000000e+02
1.716000000000000000e+03	1.100000000000000000e+02
1.717000000000000000e+03	1.090000000000000000e+02
1.718000000000000000e+03	1.260000000000000000e+02
1.719000000000000000e+03	1.300000000000000000e+02
1.720000000000000000e+03	1.270000000000000000e+02
1.721000000000000000e+03	1.320000000000000000e+02
1.722000000000000000e+03	1.250000000000000000e+02
1.723000000000000000e+03	1.290000000000000000e+02
1.724000000000000000e+03	1.080000000000000000e+02
1.725000000000000000e+03	1.040000000000000000e+02
1.726000000000000000e+03	1.200000000000000000e+02
1.727000000000000000e+03	1.150000000000000000e+02
1.728000000000000000e+03	1.190000000000000000e+02
1.729000000000000000e+03	1.190000000000000000e+02
1.730000000000000000e+03	1.130000000000000000e+02
1.731000000000000000e+03	1.300000000000000000e+02
1.732000000000000000e+03	1.310000000000000000e+02
1.733000000000000000e+03	1.300000000000000000e+02
1.734000000000000000e+03	1.210000000000000000e+02
1.735000000000000000e+03	1.200000000000000000e+02
1.736000000000000000e+03	1.320000000000000000e+02
1.737000000000000000e+03	1.000000000000000000e+02
1.738000000000000000e+03	1.060000000000000000e+02
1.739000000000000000e+03	1.140000000000000000e+02
1.740000000000000000e+03	1.170000000000000000e+02
1.741000000000000000e+03	1.270000000000000000e+02
1.742000000000000000e+03	1.190000000000000000e+02
1.743000000000000000e+03	1.040000000000000000e+02
1.744000000000000000e+03	1.270000000000000000e+02
1.745000000000000000e+03	1.380000000000000000e+02
1.746000000000000000e+03	1.370000000000000000e+02
1.747000000000000000e+03	1.230000000000000000e+02
1.748000000000000000e+03	1.250000000000000000e+02
1.749000000000000000e+03	1.060000000000000000e+02
1.750000000000000000e+03	1.240000000000000000e+02
1.751000000000000000e+03	1.290000000000000000e+02
1.752000000000000000e+03	1.240000000000000000e+02
1.753000000000000000e+03	1.280000000000000000e+02
1.754000000000000000e+03	1.240000000000000000e+02
1.755000000000000000e+03	1.540000000000000000e+02
1.756000000000000000e+03	1.380000000000000000e+02
1.757000000000000000e+03	1.570000000000000000e+02
1.758000000000000000e+03	1.200000000000000000e+02
1.759000000000000000e+03	1.270000000000000000e+02
1.760000000000000000e+03	1.510000000000000000e+02
1.761000000000000000e+03	1.330000000000000000e+02
1.762000000000000000e+03	1.290000000000000000e+02
1.763000000000000000e+03	1.400000000000000000e+02
1.764000000000000000e+03	1.240000000000000000e+02
1.765000000000000000e+03	1.190000000000000000e+02
1.766000000000000000e+03	1.160000000000000000e+02
1.767000000000000000e+03	1.270000000000000000e+02
1.768000000000000000e+03	1.260000000000000000e+02
1.769000000000000000e+03	1.180000000000000000e+02
1.770000000000000000e+03	1.330000000000000000e+02
1.771000000000000000e+03	1.390000000000000000e+02
1.772000000000000000e+03	1.530000000000000000e+02
1.773000000000000000e+03	1.520000000000000000e+02
1.774000000000000000e+03	1.290000000000000000e+02
1.775000000000000000e+03	1.330000000000000000e+02
1.776000000000000000e+03	1.390000000000000000e+02
1.777000000000000000e+03	1.280000000000000000e+02
1.778000000000000000e+03	1.450000000000000000e+02
1.779000000000000000e+03	1.330000000000000000e+02
1.780000000000000000e+03	1.240000000000000000e+02
1.781000000000000000e+03	1.370000000000000000e+02
1.782000000000000000e+03	1.370000000000000000e+02
1.783000000000000000e+03	1.360000000000000000e+02
1.784000000000000000e+03	1.250000000000000000e+02
1.785000000000000000e+03	1.360000000000000000e+02
1.786000000000000000e+03	1.530000000000000000e+02
1.787000000000000000e+03	1.340000000000000000e+02
1.788000000000000000e+03	1.130000000000000000e+02
1.789000000000000000e+03	1.320000000000000000e+02
1.790000000000000000e+03	1.590000000000000000e+02
1.791000000000000000e+03	1.430000000000000000e+02
1.792000000000000000e+03	1.510000000000000000e+02
1.793000000000000000e+03	1.370000000000000000e+02
1.794000000000000000e+03	1.200000000000000000e+02
1.795000000000000000e+03	1.460000000000000000e+02
1.796000000000000000e+03	1.340000000000000000e+02
1.797000000000000000e+03	1.560000000000000000e+02
1.798000000000000000e+03	1.110000000000000000e+02
1.799000000000000000e+03	1.530000000000000000e+02
1.800000000000000000e+03	1.360000000000000000e+02
1.801000000000000000e+03	1.580000000000000000e+02
1.802000000000000000e+03	1.460000000000000000e+02
1.803000000000000000e+03	1.650000000000000000e+02
1.804000000000000000e+03	1.760000000000000000e+02
1.805000000000000000e+03	1.580000000000000000e+02
1.806000000000000000e+03	1.550000000000000000e+02
1.807000000000000000e+03	1.550000000000000000e+02
1.808000000000000000e+03	1.440000000000000000e+02
1.809000000000000000e+03	1.400000000000000000e+02
1.810000000000000000e+03	1.770000000000000000e+02
1.811000000000000000e+03	1.860000000000000000e+02
1.812000000000000000e+03	1.700000000000000000e+02
1.813000000000000000e+03	1.800000000000000000e+02
1.814000000000000000e+03	1.570000000000000000e+02
1.815000000000000000e+03	1.730000000000000000e+02
1.816000000000000000e+03	1.740000000000000000e+02
1.817000000000000000e+03	1.840000000000000000e+02
1.818000000000000000e+03	1.650000000000000000e+02
1.819000000000000000e+03	1.720000000000000000e+02
1.820000000000000000e+03	1.580000000000000000e+02
1.821000000000000000e+03	1.710000000000000000e+02
1.822000000000000000e+03	1.940000000000000000e+02
1.823000000000000000e+03	2.100000000000000000e+02
1.824000000000000000e+03	2.020000000000000000e+02
1.825000000000000000e+03	2.000000000000000000e+02
